# Supplementary material for: Interplay of tRNA-Derived Fragments and T Cell Activation in Breast Cancer Patient Survival
Source: Cancers (Basel). 2020 Aug 10;12(8):2230. doi: 10.3390/cancers12082230 (PMC7466003; doi:10.3390/cancers12082230)
Supplement: Supplementary file 1 [file cancers-12-02230-s001.zip]

Archive with 1 entries (1 files):
- cancers-875324-supplementary.xlsx
