# Supplementary material for: Interplay of tRNA-Derived Fragments and T Cell Activation in Breast Cancer Patient Survival
Source: Cancers (Basel). 2020 Aug 10;12(8):2230. doi: 10.3390/cancers12082230 (PMC7466003; doi:10.3390/cancers12082230)
Supplement: Supplementary file 1 [file cancers-12-02230-s001.zip › cancers-875324-supplementary.xlsx]

## Sheet: Table S1
tRF name	sequence	p-value
5P_tRNA-Ala-AGC-4-1	AAGACGAACGTTTTTCGAGGT	0.0940524
5P_tRNA-Ala-AGC-8-1	GGAAAGAACTAAGCAGCAGGC	0.629139
5P_tRNA-Ala-AGC-8-2	TAATAAGCCGTGCCCAGCCGT	0.0426873
5P_tRNA-Ala-AGC-11-1	ATAAGAGACGTTTTCCCACAC	0.983244
5P_tRNA-Ala-CGC-1-1	AAAGAACGGTTTCTTAGGGTA	0.911424
5P_tRNA-Ala-CGC-2-1	CGTTACAACCGACTTGTGCCA	0.131273
5P_tRNA-Ala-CGC-4-1	AACAGAACTCTCATGCGGTCA	0.592238
5P_tRNA-Ala-TGC-3-1	GGAGAGCTGCTGAGAGTAGGT	0.72038
5P_tRNA-Ala-TGC-3-2	AAGCAAGTACAGGAAAGGGAG	0.873273
5P_tRNA-Arg-ACG-2-1	GGAGAAGGCTTTAGCAAGTCG	0.63047
5P_tRNA-Arg-TCT-1-1	TGCGCTGAGACTCCAACAGGT	0.81755
5P_tRNA-Arg-TCT-5-1	AAAACGGGGGGAGCTCAAGCA	0.901316
5P_tRNA-Asn-GTT-1-1	CAGCCAAAATCGCCAACGCCC	0.0702827
5P_tRNA-Glu-CTC-1-7	AGGAAGAAGCGTTGTGCAAGT	0.373654
5P_tRNA-Glu-TTC-1-1	GTGGCGTCACCTTTCAGCAGT	0.596221
5P_tRNA-Gly-CCC-2-1	TGGCGGCTGGGCATGTCAACA	0.270185
5P_tRNA-Gly-GCC-2-1	GCAGGTCTTTAGCTGACAGTA	0.086344
5P_tRNA-Gly-GCC-2-2	AGAAAAGCACATTTGCTATAA	0.670454
5P_tRNA-Gly-TCC-2-1	GGAATCAAGTGTATTTCAGAT	0.490686
5P_tRNA-Gly-TCC-2-6	CTAAAACTCCAAACCGGGTAC	0.904315
5P_tRNA-His-GTG-1-1	GCGCCGCCTGGTTAGTGGCTC	0.505027
5P_tRNA-His-GTG-1-5	AGCAGCGGCCTCTGGTGGCGT	0.197574
5P_tRNA-His-GTG-1-7	CCTACGGGTCCCCGGTAGCTC	0.687465
5P_tRNA-His-GTG-1-9	GTCGTGGCGTCCCGGTAGCTC	0.420218
5P_tRNA-Ile-AAT-5-1	TAAAACTTCTTGGAGACAGGT	0.696432
5P_tRNA-Ile-TAT-2-3	TGGCCAAGCAAAGGAAAGCAT	0.58045
5P_tRNA-Leu-CAA-1-1	ATCAGGGCTGTTATGCAGTGT	0.411285
5P_tRNA-Leu-CAA-1-2	GCGATGGTAAGTGTCCCAGGT	0.397057
5P_tRNA-Leu-CAA-4-1	AGAAGCGCTCTGCTTCCGAGT	0.0263022
5P_tRNA-Leu-CAG-1-7	AGCACAATGTAGCATAAGCGC	0.875027
5P_tRNA-Leu-TAA-1-1	AAAACAAGGTTCAACGTCTGC	0.322522
5P_tRNA-Lys-CTT-2-1	AAGAAGACGCCAGTAATCAGT	0.250208
5P_tRNA-Lys-TTT-3-1	AAAGAGCTTTTCTTCGGGAGC	0.175022
5P_tRNA-Lys-TTT-3-2	AACAAGCTGTTGTCTACGGGA	0.314434
5P_tRNA-Lys-TTT-3-3	GGAAGAAGGCTTTTGCAGGGA	0.62722
5P_tRNA-Lys-TTT-3-4	GAAGCAACGTTACTACCGTGA	0.731304
5P_tRNA-Pro-AGG-2-1	CAGTAAGGTGGAGTTTGTGTC	0.838575
5P_tRNA-Pro-CGG-1-1	GGGAGTGCCCTTGCCGAGAGC	0.978832
5P_tRNA-Pro-CGG-2-1	AAGCAAAAGCCATTTCTAAGT	0.985765
5P_tRNA-Pro-TGG-2-1	AGGAGACCTTGCTCAGCAGAT	0.942117
5P_tRNA-Pro-TGG-3-1	TCAGCGAGCAACTAGACAGCC	0.118554
5P_tRNA-Ser-AGA-2-5	CCGCAAAAATTCACACAGCCA	0.361659
5P_tRNA-Ser-GCT-4-3	GAACAGCGAGGGCTGTCTGCA	0.291934
5P_tRNA-Tyr-GTA-1-1	GGAAGTGAAAGTCGTGTGAAT	0.18258
5P_tRNA-Tyr-GTA-2-1	CAGCATCTTATCGCAGCGGAG	0.536815
5P_tRNA-Tyr-GTA-3-1	AAAAAGGACAGCGTTCCGTGT	0.785016
5P_tRNA-Tyr-GTA-5-1	ACGCCGACACACGTACACGTC	0.426249
5P_tRNA-Val-AAC-1-1	CAAAACCCTCTCCAAAGTGGG	0.318828
5P_tRNA-Val-AAC-1-4	TAGAGTAACCTCTCCGCATCT	0.331486
5P_tRNA-Val-AAC-1-5	GAAGAAGCTTTGTAACCGTTG	0.759288
5P_tRNA-Val-AAC-2-1	TGGCGACAGAGGTAGGTGTGG	0.737969
5P_tRNA-Val-AAC-3-1	CTCACTCCCACCAGCAGGGTT	0.559687
5P_tRNA-Val-CAC-1-1	TGGAAAACCTGCCACCGCCTG	0.051875
5P_tRNA-Val-CAC-1-5	GGCAGGAAAGTAGCCAAGGTG	0.357708
5P_tRNA-Val-CAC-1-6	TGAAAAATAAGCCCTTAGTGG	0.401163
5P_tRNA-Val-CAC-2-1	GAAAAACTATCAAATGTCAGG	0.165287
5P_tRNA-Val-CAC-4-1	GCCGCGCAGGTTCCGCGTGTG	0.0860489
5P_tRNA-iMet-CAT-1-3	GGCGGAGCGGACTGTCGAGAC	0.265047
tRFdb-1024	GCAACTGGTCGTTTT	0.502797
tRFdb-1030	GGAATGTCAGCTTTT	0.344211
tRFdb-1031	ACAAGTGCGGTTTTTT	0.989859
tRFdb-1032	AAGAGGAGTTGTTTT	0.882455
tRFdb-1036	GGGTTGCTGTCTTTT	0.310603
tRFdb-1040	GTGGGTGGCTTTTTT	0.0138367
tRFdb-3001a	ATCCCACCGCTGCCACCA	0.231283
tRFdb-3002a	ATCCCGGACGAGCCCCCA	0.966807
tRFdb-3002b	TCAAATCCCGGACGAGCCCCCA	0.995481
tRFdb-3003a	TCCGGGTGCCCCCTCCA	0.553445
tRFdb-3003b	TCAAATCCGGGTGCCCCCTCCA	0.553445
tRFdb-3004a	TCTCGGTGGAACCTCCA	0.481425
tRFdb-3004b	TCAAATCTCGGTGGGACCTCCA	0.116229
tRFdb-3005a	TCTCGGTGGGACCTCCA	0.151898
tRFdb-3005b	TCAAATCTCGGTGGGACCTCCA	0.116229
tRFdb-3006a	TCCCTGTTCGGGCGCCA	0.488312
tRFdb-3006b	TCAAGTCCCTGTTCGGGCGCCA	0.488312
tRFdb-3007a	TCTCGCTGGGGCCTCCA	0.338676
tRFdb-3007b	TCAATTCTCGCTGGGGCCTCCA	0.583297
tRFdb-3008a	ACCGGGCGGAAACACCA	0.794349
tRFdb-3008b	TCGAAACCGGGCGGAAACACCA	0.794349
tRFdb-3009a	ACCCCACTCCTGGTACCA	0.603714
tRFdb-3009b	TCGAACCCCACTCCTGGTACCA	0.389562
tRFdb-3010a	ATCCCACCACTGCCACCA	0.405057
tRFdb-3010b	TCGAATCCCACCACTGCCACCA	0.405057
tRFdb-3011a	ATCCCACTCCTGACACCA	0.613295
tRFdb-3011b	TCGAATCCCACTCCTGACACCA	0.613295
tRFdb-3012a	ATCCCACTTCTGACACCA	0.921269
tRFdb-3012b	TCGAATCCCACTTCTGACACCA	0.558001
tRFdb-3013a	TCCGAGTCACGGCACCA	0.703977
tRFdb-3013b	TCGAATCCGAGTCACGGCACCA	0.703977
tRFdb-3014a	ATCCTGCCGACTACGCCA	0.843763
tRFdb-3014b	TCGAATCCTGCCGACTACGCCA	0.843763
tRFdb-3015a	ACTCCCGGTGTGGGAACCA	0.0674001
tRFdb-3015b	TCGACTCCCGGTGTGGGAACCA	0.0674001
tRFdb-3016a	AGCCCCACGTTGGGCGCCA	0.537653
tRFdb-3016b	TCGAGCCCCACGTTGGGCGCCA	0.537653
tRFdb-3017a	AGCCCCAGTGGAACCACCA	0.905191
tRFdb-3017b	TCGAGCCCCAGTGGAACCACCA	0.987525
tRFdb-3019a	TCCCCAGTACCTCCACCA	0.342176
tRFdb-3019b	TCGATCCCCAGTACCTCCACCA	0.35885
tRFdb-3020a	TCCCCGGCACCTCCACCA	0.389346
tRFdb-3020b	TCGATCCCCGGCACCTCCACCA	0.911429
tRFdb-3021a	TCCCCGGCATCTCCACCA	0.509244
tRFdb-3021b	TCGATCCCCGGCATCTCCACCA	0.953233
tRFdb-3022a	TCCCCGTACGGGCCACCA	0.64533
tRFdb-3022b	TCGATCCCCGTACGGGCCACCA	0.64533
tRFdb-3023a	CCCGGGTTTCGGCACCA	0.804595
tRFdb-3023b	TCGATCCCGGGTTTCGGCACCA	0.584862
tRFdb-3024a	TTCCCCGACGGGGAGCCA	0.588947
tRFdb-3024b	TCGATTCCCCGACGGGGAGCCA	0.954056
tRFdb-3025a	TTCCCCGACGGGGAGCCA	0.588947
tRFdb-3025b	TCGATTCCCCGACGGGGAGCCA	0.954056
tRFdb-3026a	TTCCCGGCCAACGCACCA	0.682215
tRFdb-3026b	TCGATTCCCGGCCAACGCACCA	0.682215
tRFdb-3027a	TCCCGGCCAATGCACCA	0.829841
tRFdb-3027b	TCGATTCCCGGCCAATGCACCA	0.271269
tRFdb-3029a	TTCCCGGTCAGGGAACCA	0.569354
tRFdb-3029b	TCGATTCCCGGTCAGGGAACCA	0.493318
tRFdb-3030a	TTCCGGCTCGAAGGACCA	0.652056
tRFdb-3030b	TCGATTCCGGCTCGAAGGACCA	0.549377
tRFdb-3031a	TCCGGCTCGGAGGACCA	0.175664
tRFdb-3031b	TCGCTGGTTCGAATCCGGCTCGGAGGACCA	0.251138
tRFdb-3033a	CCCACCCAGGGACGCCA	0.177895
tRFdb-5001a	CCTTCGATAGCTCAG	0.258682
tRFdb-5001b	CCTTCGATAGCTCAGCTGGTAGAGC	0.355428
tRFdb-5002a	GACCCAGTGGCCTA	0.376072
tRFdb-5002b	GACCCAGTGGCCTAATGGA	0.376072
tRFdb-5002c	GACCCAGTGGCCTAATGGATAAGGCATCAGC	0.376072
tRFdb-5003b	GCATGGGTGGTTCAGTGGTAGA	0.894507
tRFdb-5003c	GCATGGGTGGTTCAGTGGTAGAATTCTCGCC	0.894507
tRFdb-5004b	GCATTGGTGGTTCAGTGGTAGA	0.0456389
tRFdb-5004c	GCATTGGTGGTTCAGTGGTAGAATTCTCGCC	0.0456389
tRFdb-5005a	GCCCGGCTAGCTCAG	0.255453
tRFdb-5005b	GCCCGGCTAGCTCAGTCGGTAGAGC	0.0259695
tRFdb-5005c	GCCCGGCTAGCTCAGTCGGTAGAGCATGAGA	0.0259695
tRFdb-5007a	GCGCCGCTGGTGTAG	0.28338
tRFdb-5007c	GCGCCGCTGGTGTAGTGGTATCATGCAAGA	0.28338
tRFdb-5008b	GCGTTGGTGGTATAGTGGTGAGC	0.191515
tRFdb-5008c	GCGTTGGTGGTATAGTGGTGAGCATAGCTG	0.809581
tRFdb-5009a	GCTTCTGTAGTGTAG	0.0755173
tRFdb-5009b	GCTTCTGTAGTGTAGTGGTTATC	0.0755173
tRFdb-5009c	GCTTCTGTAGTGTAGTGGTTATCACGTTCGC	0.0755173
tRFdb-5010a	GGCCGGTTAGCTCAG	0.345814
tRFdb-5011a	GGCTCGTTGGTCTAG	0.758997
tRFdb-5012a	GGCTCGTTGGTCTAGGG	0.870145
tRFdb-5012b	GGCTCGTTGGTCTAGGGGTATGA	0.753016
tRFdb-5013b	GGCTCGTTGGTCTAGGGGTAT	0.876834
tRFdb-5013c	GGCTCGTTGGTCTAGGGGTATGATTCTCGC	0.748415
tRFdb-5014a	GGGCCAGTGGCGCAATGG	0.263277
tRFdb-5015a	GGGGGTATAGCTC	0.458276
tRFdb-5016a	GGGGGTATAGCTCAG	0.977906
tRFdb-5017a	GGGGGTGTAGCTC	0.400156
tRFdb-5017b	GGGGGTGTAGCTCAGTGGTAGAGC	0.438512
tRFdb-5017c	GGGGGTGTAGCTCAGTGGTAGAGCGCGTGC	0.837598
tRFdb-5019a	GGTAGCGTGGCCGAGC	0.782702
tRFdb-5019b	GGTAGCGTGGCCGAGCGGTCTAAG	0.782702
tRFdb-5020a	GGTTCCATAGTGTA	0.390897
tRFdb-5020b	GGTTCCATAGTGTAGTGGTTATC	0.338333
tRFdb-5021a	GGTTCCATGGTGTA	0.722688
tRFdb-5021b	GGTTCCATGGTGTAATGG	0.306072
tRFdb-5022a	GTAGTCGTGGCCGA	0.729033
tRFdb-5022b	GTAGTCGTGGCCGAGTGGTTAAGGC	0.153967
tRFdb-5023a	GTCAGGATGGCCGAGC	0.207995
tRFdb-5023b	GTCAGGATGGCCGAGCGGTCTAA	0.382856
tRFdb-5024a	GTTAAGATGGCAGA	0.000263993
tRFdb-5024b	GTTAAGATGGCAGAGCCCG	0.000414097
tRFdb-5026a	GTTTCCGTAGTGTAGTGG	0.143883
tRFdb-5026b	GTTTCCGTAGTGTAGTGGTCATC	0.15491
tRFdb-5026c	GTTTCCGTAGTGTAGTGGTCATCACGTTCGC	0.15491
tRFdb-5027b	GTTTCCGTAGTGTAGTGGTTATC	0.845974
tRFdb-5027c	GTTTCCGTAGTGTAGTGGTTATCACGTTCGC	0.155643
tRFdb-5029a	TCCCATATGGTCTAGCGG	0.595849
tRFdb-5029b	TCCCATATGGTCTAGCGGTTAGG	0.595849
tRFdb-5030b	TCCCTGGTGGTCTAGTGGTTAGG	0.560338
tRFdb-5030c	TCCCTGGTGGTCTAGTGGTTAGGATTCGGCG	0.560338
tRFdb-5032a	TCCTCGTTAGTATAGTGG	0.26692
ts-1	GGTGGTTCTAACTTGCTGGGGTGGCGGTTT	0.76907
ts-6	CCTGTTGGCTTACTTT	0.431676
ts-7	CACTAAAAAATCCCTTT	0.64465
ts-9	CTTCCGTGGGTTTGTTT	0.632608
ts-11	CTTCTCGGTACCTCTCTCTCTCTTT	0.276066
ts-12	GGTGTTAATCTTGGCTTT	0.376824
ts-13	CTAAAAATGCAACTTT	0.0433352
ts-14	GTCGTTTCTTCTTGCTTCCTCACTATTT	0.0821095
ts-15	ACGAAGCAGTTGCTTT	0.36086
ts-18	CTTGTGCTCTCACTTT	0.22071
ts-20	TGATTTCTGTACCTTACACATTT	0.437788
ts-23	ATAGGTATTAAGGTTT	0.912077
ts-26	CAACTATCTTATTCTCCTTT	0.995451
ts-29	GAGACACCCCCCCCCCCATTATTT	0.511053
ts-30	GGAGGGGAGAAGGTTT	0.889598
ts-31	TGGAGGGGTTATATTT	0.890068
ts-34	TGGTGTGGTCTGTTGTTT	0.0112416
ts-36	GAAGCGGGTGCTCTTATTT	0.747817
ts-37	TGAGATGTTACCTAGCGTTT	0.979953
ts-38	GTGTGTAGCTGCACTTT	0.736913
ts-42	TGACTGGACCTTTCTTT	0.203392
ts-43	TTGTGGGAACAATGGCACGGCAAGGGGCTCGGTATTT	0.459497
ts-44	TTGTGAGGACAATGGCACGGCAAGGGGAGTTTGTTT	0.652727
ts-47	AAGGGAGGTTATGATTAACTTT	0.363882
ts-48	AAGAAAGGCCGAATTT	0.612637
ts-49	GATATCCAACCTTCAGCTATAGGGTGGAGACTTT	0.0467953
ts-50	CACCTCAGAAGGTCTCACTTT	0.118222
ts-51	TCGAGAGGGGCTGTGCTCGCAAGGTTTCTTT	0.748499
ts-53	CCGTGTTTCCCCCACGCTTT	0.626475
ts-55	CGGGTTTCTTTAAGTTT	0.0763297
ts-56	CTGTGCTCCGGAGTTACCTCGTTT	0.430115
ts-58	AATCAGCCGACGTTTGCTTT	0.0358009
ts-60	CTGTGCTCTGGAGTTT	0.945448
ts-63	TATGGCCGCATATATTT	0.436919
ts-65	GTGTAAGCAGGGTCGTTT	0.831093
ts-66	CGAGGGTTCTCACCTTCTCTCTCCGATTT	0.651769
ts-67	AGTATTCTCTGTGGCTTT	0.825531
ts-68	TAGGGTGTGCGTGTTT	0.0286271
ts-70	TGAGAGCGCTCGGTTT	0.0937422
ts-74	GCCGGGTACTTTCGTATTT	0.724851
ts-75	CGGCTGTAGGAATACTTT	0.469825
ts-80	GAGACCCGAGGTAGGGCTTTGGCTGTGGGGAAGTCGGGTTT	0.93273
ts-81	AGAGTAACATCTTCTTT	0.522507
ts-88	AAGTTGCTCGTCTGGGTAGTCAGCTGATCCGTTT	0.908341
ts-89	GAGGTGAAAGTTCCTTT	0.503262
ts-95	TGCGAAACTACTTTCTTGATTCAGGTGTTT	0.490793
ts-96	GTCACCTGGCAGGTGCCTCTTT	0.0520813
ts-97	GCTGCATAGCAAGCCTTT	0.983412
ts-98	TTCAAAGGTGAACGTTT	0.4815
ts-102	GCTCGAAGATATATGTATATATCCTCTTCCTGGACCTTT	0.264432
ts-104	TTCATTTCTCTCCTTT	0.69984
ts-105	CGGCGTGATTCATACCTTT	0.912371
ts-108	GTTACTAGCTGTGTGACCTTGGGCATATTGTTCAACTTCTTT	0.894043
ts-109	TTGCCATGTTAACGTTT	0.947614
ts-110	GTCACGGGAAATTGTGTGAGGATTT	0.162356
ts-111	TTTGAGATACTGACTAGTCTGGTGTTATTT	0.536212
ts-112	CTCGGCTTTCCCTGCTAACTGGGCTTT	0.909481

## Sheet: Table S2
Supplementary Data for Table 2. Differential expression of tRFs between patients from different pathological categories.
Variable	tRFdb-5024a		5P_tRNA-Leu-CAA-4-1		ts-34		ts-49		ts-58
	Mean (SD1)	p-value	Mean (SD)	p-value	Mean (SD)	p-value	Mean (SD)	p-value	Mean (SD)	p-value
ER
Positive	10.11 (4.06)		1.60 (3.21)		1.41 (3.21)		0.37 (1.71)		6.47 (4.23)
Negative	10.39 (3.96)	0.471	1.80 (3.18)	0.336	2.66 (4.14)	1.691×10-6	0.54 (1.95)	0.074	6.32 (4.11)	0.11
PR		0.113		0.661				0.385		0.199
Positive	10.04 (4.11)		1.62 (3.22)		1.40 (3.21)		0.39 (1.78)		6.51 (4.20)
Negative	10.47 (3.85)		1.68 (3.14)		2.39 (3.96)	1.424×10-5	0.43 (1.75)		6.28 (4.19)
HER2		0.927		0.249		0.023		0.157
Positive	10.27 (3.71)		1.40 (2.99)		2.35 (3.99)		0.22 (1.40)		5.48 (4.22)
Negative	10.14 (4.02)		1.74 (3.28)		1.59 (3.37)		0.39 (1.71)		6.65 (4.14)	1.473×10-4
Histological type		2.508×10-5		0.239		0.798		0.598		0.09
Ductal	10.43 (3.98)		1.58 (3.13)		1.77 (3.57)		0.40 (1.78)		6.29 (4.27)
Lobular	9.17 (4.29)		2.09 (3.49)		1.61 (3.34)		0.34 (1.53)		7.25 (3.78)
Mix	10.49 (3.30)		1.60 (3.34)		1.67 (3.20)		0.59 (2.43)		6.55 (4.33)
Other	10.04 (3.13)		1.50 (2.93)		2.12 (3.69)		0.55 (1.79)		7.14 (3.60)
Disease Stage		0.886		0.089		0.567		0.055		0.236
Stage I	10.16 (3.93)		2.02 (3.39)		1.94 (3.56)		0.68 (2.24)		6.82 (4.01)
Stage II	10.23 (3.99)		1.73 (3.26)		1.70 (3.53)		0.33 (1.59)		6.75 (4.03)
Stage III or IV	10.05 (4.12)		1.37 (2.96)		1.78 (3.54)		0.42 (1.81)		5.99 (4.43)
1SD: standard deviation.

## Sheet: Table S3 positive
tRFdb-5024a
#	Maps	Total	p-value	FDR	In Data	Network Objects from Active Data
1	Ubiquinone metabolism	74	2.796e-14	1.28616e-11	14	MTND1, NDUFA6, MTND4, NDUFA1, NDUFB9, NDUFV2, NDUFB4, NDUFA8, MTND2, NDUFB10, MTND4L, DAP13, MTND3, NDUFB1
2	Cell cycle_Spindle assembly and chromosome separation	33	3.8378e-11	8.82693e-09	9	Nek2A, HEC, Importin (karyopherin)-alpha, TPX2, Cyclin B, CSE1L, Securin, CDK1 (p34), Aurora-A
3	Cell cycle_Role of Nek in cell cycle regulation	32	1.0567e-09	1.62028e-07	8	Nek2A, HEC, Tubulin gamma, Cyclin B1, TPX2, Histone H3, CDK1 (p34), Aurora-A
4	Cell cycle_Sister chromatid cohesion	22	8.01249e-08	9.21436e-06	6	PCNA, Rad21, Cyclin B, Securin, Histone H3, CDK1 (p34)
5	Cell cycle_Role of APC in cell cycle regulation	32	8.92467e-07	8.2107e-05	6	Nek2A, Cyclin B, Tome-1, Securin, CDK1 (p34), Aurora-A
6	Cell cycle_The metaphase checkpoint	36	1.85308e-06	0.00014207	6	Nek2A, HEC, CDCA1, HZwint-1, Survivin, Aurora-A
7	Translation_Regulation of translation initiation	27	8.13637e-06	0.000534676	5	eIF3S3, eIF1, eIF6 (ITGB4BP), eIF5B (IF-2), PABPC1
8	Oxidative stress_Role of ASK1 under oxidative stress	55	2.34074e-05	0.00134592	6	14-3-3 zeta/delta, Thioredoxin, Glutaredoxin, PRDX1, SOD1, 14-3-3
9	IL-6 signaling in colorectal cancer	37	4.03687e-05	0.00206329	5	Cyclin B1, HSP70, Cyclin B, Survivin, CDK1 (p34)
10	Regulation of degradation of deltaF508-CFTR in CF	39	5.24279e-05	0.00241168	5	SUMO-2, Derlin1, Sti1, HSP70, Aha1
11	Cell cycle_Chromosome condensation in prometaphase	21	6.17724e-05	0.00258321	4	Cyclin B, Histone H3, CDK1 (p34), Aurora-A
12	Cell cycle_Initiation of mitosis	26	0.000148119	0.00567791	4	CDC25C, Cyclin B1, Histone H3, CDK1 (p34)
13	DNA damage_ATM / ATR regulation of G2 / M checkpoint	28	0.000199571	0.00706176	4	CDC25C, Cyclin B1, Cyclin B, CDK1 (p34)
14	Abnormalities in cell cycle in SCLC	29	0.00022962	0.00754466	4	PCNA, Cyclin B1, Histone H3, CDK1 (p34)
15	Apoptosis and survival_Granzyme A signaling	30	0.000262792	0.00805895	4	NDPK A, SET, HMGB2, Histone H3
16	Apoptosis and survival_Role of IAP-proteins in apoptosis	31	0.000299272	0.00860406	4	Cyclin B1, HSP70, Survivin, CDK1 (p34)
17	GTP-XTP metabolism	90	0.000372013	0.00982474	6	NDPK A, RRP41, POLR2G, HPRT, RPB7.0, POLR3K
18	Cell cycle_Nucleocytoplasmic transport of CDK/Cyclins	14	0.000384446	0.00982474	3	Importin (karyopherin)-alpha, Cyclin B1, CDK1 (p34)
19	Cigarette smoke-induced oxidative stress and apoptosis in airway epithelial cells	60	0.000416635	0.0100869	5	Thioredoxin, Glutaredoxin, PRDX1, SOD1, VDAC 1
20	Reproduction_Progesterone-mediated oocyte maturation	40	0.000807763	0.0185785	4	CDC25C, Cyclin B1, CDK1 (p34), Aurora-A
21	Possible regulation of HSF-1/ chaperone pathway in Huntington's disease	21	0.00133084	0.0278266	3	SUMO-2, PLA2, HSP70
22	Cell cycle_Cell cycle (generic schema)	21	0.00133084	0.0278266	3	CDC25C, Cyclin B, CDK1 (p34)
23	Cell cycle_Role of 14-3-3 proteins in cell cycle regulation	22	0.00152915	0.0305829	3	CDC25C, 14-3-3 zeta/delta, CDK1 (p34)
24	Proteolysis_Putative ubiquitin pathway	23	0.00174503	0.0334464	3	E2N(UBC13), RING-box protein 1, HSP70
25	ATP/ITP metabolism	123	0.00191413	0.0350137	6	NDPK A, RRP41, POLR2G, HPRT, RPB7.0, POLR3K
26	CFTR folding and maturation (normal and CF)	24	0.00197903	0.0350137	3	Sti1, HSP70, Aha1
27	HSP70 and HSP40-dependent folding in Huntington's disease	25	0.00223167	0.0380211	3	Sti1, HSP70, HSPA1A

## Sheet: Table S3 negative
tRFdb-5024a
#	Maps	Total	p-value	FDR	In Data	Network Objects from Active Data
1	Development_Regulation of epithelial-to-mesenchymal transition (EMT)	64	2.98164e-15	4.04609e-12	26	HGF, VE-cadherin, Arkadia, TGF-beta 1, NOTCH1 receptor, TGF-beta 3, WNT, TGF-beta receptor type II, SLUG, EGFR, ZO-1, SIP1 (ZFHX1B), MMP-2, IL-1RI, NOTCH4, Caldesmon, Tropomyosin-1, FGF2, PDGF-R-alpha, Jagged1, TCF8, DLL4, PAI1, PDGF-D, EDNRA, PDGF-R-beta
2	Glucocorticoid-induced elevation of intraocular pressure as glaucoma risk factor	62	1.19047e-12	8.07732e-10	23	TRIO, COX-2 (PTGS2), ITGB1, PI3K cat class IA, ROR2, GCR Beta, GCR, ITGB3, Elastin, Myocilin, alpha-V/beta-3 integrin, EGFR, Laminin 1, MMP-2, Cdt6 (angiopoietin-like), Alpha-actinin, GCR Alpha, Filamin A, Thrombospondin 1, Stromelysin-1, PAI1, LAMA1, MLCK
3	IL-1 beta- and Endothelin-1-induced fibroblast/ myofibroblast migration and extracellular matrix production in asthmatic airways	40	7.0219e-12	3.17624e-09	18	COL1A1, EDNRB, TIMP3, Decorin, MMP-2, Versican, IL-1RI, COL1A2, NF-kB, CTGF, PDGF-R-alpha, Thrombospondin 1, Stromelysin-1, PAI1, EDNRA, Collagen I, PDGF-R-beta, Collagen III
4	Signal transduction_Angiotensin II/ AGTR1 signaling via p38, ERK and PI3K	98	4.1388e-11	1.40409e-08	27	COX-2 (PTGS2), Pyk2(FAK2), PI3K cat class IA, RECK, NUR77, FKHR, WISP1, ETS1, cPLA2, EGFR, TLR4, MAP2K5 (MEK5), MEF2C, MMP-14, MMP-2, EGR1, Fyn, HDAC4, AKT(PKB), MNK1, Catalase, OSF-2, p38 MAPK, PAI1, PDGF-D, PI3K cat class IB (p110-gamma), PDGF-R-beta
5	Cell adhesion_ECM remodeling	55	5.45457e-11	1.48037e-08	20	TIMP3, MMP-16, EGFR, Kallikrein 2, MMP-14, Laminin 1, MMP-2, Versican, alpha-5/beta-1 integrin, alpha-1/beta-1 integrin, TIMP2, IGF-1, Nidogen, Osteonectin, Stromelysin-1, LAMA4, PAI1, Collagen I, Kallikrein 3 (PSA), Collagen III
6	Extracellular matrix-regulated proliferation of airway smooth muscle cells in asthma	35	7.82176e-11	1.76902e-08	16	COL1A1, TGF-beta 1, PI3K cat class IA, Decorin, alpha-4/beta-1 integrin, TGF-beta receptor type II, EGFR, Perlecan, alpha-5/beta-1 integrin, Fibulin-1, CTGF, DAB2, p38 MAPK, LAMA1, Collagen I, Collagen III
7	Development_Endothelial differentiation during embryonic development	51	1.01478e-10	1.96723e-08	19	TIE2, PROX1, PI3K cat class IA, Ephrin-B receptor 4, NOTCH1 receptor, PKC, LYVE-1, FKHR, ETS1, WNT, Neuropilin-1, NOTCH1 precursor, Beta-catenin, SMAD1, VEGFR-2, AKT(PKB), DLL4, VEGFR-3, GLI-2
8	Role of stellate cells in progression of pancreatic cancer	60	3.34285e-10	5.67031e-08	20	COL1A1, TGF-beta 1, PI3K cat class IA, RECK, TGF-beta receptor type II, alpha-V/beta-3 integrin, EGFR, MMP-2, alpha-5/beta-1 integrin, FGF2, COL1A2, CTGF, PDGF-R-alpha, AKT(PKB), PDGF receptor, OSF-2, Stromelysin-1, Collagen I, PDGF-R-beta, Collagen III
9	TGF-beta-induced fibroblast/ myofibroblast migration and extracellular matrix production in asthmatic airways	64	1.22765e-09	1.85102e-07	20	COL1A1, ITGA1, ITGB1, TGF-beta 1, PI3K cat class IA, TIMP3, Decorin, TGF-beta 3, TGF-beta receptor type II, MMP-2, COL1A2, AKT(PKB), COL5A1, TIMP2, ITGA5, Stromelysin-1, p38 MAPK, PAI1, Collagen I, Collagen III
10	Macrophage and dendritic cell phenotype shift in cancer	100	2.04716e-09	2.778e-07	25	NF-kB p50/p50, COX-2 (PTGS2), PGE2R2, PGE2R4, TGF-beta 1, DLL1, GM-CSF receptor, NOTCH1 receptor, alpha-V/beta-3 integrin, M-CSF receptor, TLR4, RIPK1, IL-1RI, EPAS1, TLR7, Gas6, NF-kB, SHIP, MER, OSF-2, JMJD3, Thrombospondin 1, Jagged1, DLL4, p38 MAPK
11	Stimulation of TGF-beta signaling in lung cancer	48	2.46168e-09	3.03682e-07	17	COX-2 (PTGS2), p38alpha (MAPK14), ITGB1, Arkadia, TGF-beta 1, TGF-beta 3, TGF-beta receptor type II, SLUG, IRAKM, MMP-2, EGR1, TGF-beta, Fyn, Tropomyosin-1, AKT(PKB), MMP-28, PAI1
12	High shear stress-induced platelet activation	46	9.85318e-09	1.11423e-06	16	Talin, UFO, ITGB3, Alpha-actinin, P2Y12, von Willebrand factor, PAR1, Gas6, Filamin A, MER, AKT(PKB), Collagen VI, P-selectin, GP-V, Collagen I, Collagen III
13	Fibroblast/ myofibroblast proliferation in asthmatic airways	41	1.29199e-08	1.34864e-06	15	Histamine H1 receptor, TGF-beta 1, PI3K cat class IA, EDNRB, PKC, ITGB3, TGF-beta receptor type II, alpha-V/beta-3 integrin, PAR1, NF-kB, CTGF, PDGF-R-alpha, Tryptase, IGF-1, EDNRA
14	Mast cell migration in asthma	73	1.55893e-08	1.51105e-06	20	TGF-beta 1, CCL21, PI3K reg (p87-gamma), TGF-beta 3, TGF-beta receptor type II, alpha-V/beta-3 integrin, CCR2, Laminin 1, alpha-5/beta-1 integrin, FGF2, VEGFR-2, PDGF receptor, C3a, PI3K reg class IB (p101), p38 MAPK, SDF-1, C3aR, Collagen I, PI3K cat class IB (p110-gamma), IL-3 receptor
15	Stromal-epithelial interaction in Prostate Cancer	42	1.89283e-08	1.71238e-06	15	HGF, TGF-beta 1, FGF7, TGF-beta 3, TGF-beta receptor type II, MMP-2, Versican, FGF2, PDGF-R-alpha, HIC5, TIMP2, IGF-1, PDGF-D, Collagen I, PDGF-R-beta
16	Tumor-stroma interactions in pancreatic cancer	28	4.67939e-08	3.96871e-06	12	HGF, TGF-beta 1, MMP-2, alpha-5/beta-1 integrin, FGF2, COL1A2, GLI-1, OSF-2, IGF-1, SUFU, Collagen I, PDGF-R-beta
17	Development_Oligodendrocyte differentiation from adult stem cells	51	5.27952e-08	4.2143e-06	16	NOTCH1 (NICD), EDNRB, NOTCH1 receptor, BMP receptor 2, DTX1, PLP1, SMAD9 (SMAD8), OATP-F, SMAD1, FGF2, PDGF-R-alpha, IGF-1, p38 MAPK, p90Rsk, BMP2, EDNRA
18	Development_TGF-beta-dependent induction of EMT via SMADs	35	9.8969e-08	7.46116e-06	13	NOTCH1 (NICD), TGF-beta 1, TGF-beta 3, ETS1, TGF-beta receptor type II, SLUG, SIP1 (ZFHX1B), MMP-2, TGF-beta, Jagged1, TCF8, PAI1, ILK
19	FAK1 signaling in melanoma	42	1.5393e-07	1.09938e-05	14	Talin, ITGB1, NF-kB1 (p50), PKC-alpha, ITGB3, alpha-V/beta-3 integrin, MMP-14, MMP-2, alpha-5/beta-1 integrin, NF-kB, CAS-L, Caveolin-1, TIMP2, ITGA5
20	Probable BMP4-mediated induction of EMT in airway epithelium	21	1.87237e-07	1.27041e-05	10	COL1A1, SLUG, SIP1 (ZFHX1B), MMP-2, SNAI3, SMAD9 (SMAD8), Beta-catenin, SMAD1, COL5A1, TCF8
21	Hypothetical role of microRNAs in fibrosis development after myocardial infarction	26	2.02339e-07	1.3075e-05	11	COL1A1, Fibrillin 1, TGF-beta 1, PI3K cat class IA, TGF-beta receptor type II, MMP-2, COL1A2, CTGF, AKT(PKB), Collagen I, Collagen III
22	TGF-beta 1-induced transactivation of membrane receptors signaling in HCC	50	2.6743e-07	1.61719e-05	15	ITGB1, TGF-beta 1, PI3K cat class IA, TGF-beta receptor type II, SLUG, DOCK1, c-Abl, Beta-catenin, alpha-5/beta-1 integrin, TGF-beta, PDGF-R-alpha, AKT(PKB), PDGF receptor, ITGA5, PDGF-R-beta
23	Development_Role of Ceramide 1-phosphate, Sphingosine 1-phosphate and Complement cascade in hematopoietic stem cell homing	32	2.741e-07	1.61719e-05	12	COX-2 (PTGS2), PGE2R2, PGE2R4, S1P1 receptor, cAMP-GEFI, alpha-4/beta-1 integrin, C1qRp, iC3b, AKT(PKB), C3a, SDF-1, C3aR
24	Inhibition of neutrophil migration by proresolving lipid mediators in COPD	71	2.95921e-07	1.64862e-05	18	TLN2, Talin, TNF-R2, cPKC (conventional), PKC, CD34, TLR4, c-Abl, IL-1RI, PECAM1, Alpha-actinin, NF-kB, ICAM2, PI3K reg class IB (p101), p38 MAPK, FPR, PI3K cat class IB (p110-gamma), PLC-beta2
25	Role of TGF-beta 1 in fibrosis development after myocardial infarction	38	3.03725e-07	1.64862e-05	13	COL1A1, TGF-beta 1, EDNRB, TGF-beta receptor type II, MMP-2, COL1A2, CTGF, TIMP2, Thrombospondin 1, PAI1, EDNRA, Collagen I, Collagen III
26	Blood coagulation_Platelet microparticle generation	72	3.71492e-07	1.9389e-05	18	ITGB1, cPKC (conventional), Talin-1, PKC, PLC-beta, cPLA2, PIP5KIII, SLC21A2, Alpha-fodrin, von Willebrand factor, PAR1, Filamin A, TRPC6, Fodrin (spectrin), MyHC, P-selectin, GP-V, Collagen I
27	Th2 cytokine- and TNF-alpha-induced profibrotic response in asthmatic airway fibroblasts/ myofibroblasts	52	4.72421e-07	2.37435e-05	15	COL1A1, COX-2 (PTGS2), COX-1 (PTGS1), TGF-beta 1, TrkA, Decorin, ETS1, MMP-2, COL1A2, NF-kB, PDGF-R-alpha, AKT(PKB), p38 MAPK, Collagen I, Collagen III
28	Development_Regulation of endothelial progenitor cell differentiation from adult stem cells	60	6.41538e-07	3.10917e-05	16	SPHK1, VE-cadherin, Cathepsin G, TIE2, PI3K cat class IA, GM-CSF receptor, alpha-4/beta-1 integrin, CD34, M-CSF receptor, eNOS, von Willebrand factor, VEGFR-2, PAR1, AKT(PKB), P-selectin, SDF-1
29	Hedgehog signaling in gastric cancer	29	7.59545e-07	3.55415e-05	11	ROR2, ROBO1, SLUG, SIP1 (ZFHX1B), MEF2C, GLI-1, SUFU, EDNRA, TWIST2, GLI-2, PDGF-R-beta
30	Development_NOTCH-induced EMT	19	8.3219e-07	3.74401e-05	9	NOTCH1 (NICD), VE-cadherin, TGF-beta 1, NOTCH1 receptor, SLUG, NOTCH4, NOTCH1 (NEXT), Jagged1, DLL4
31	Cell adhesion_Endothelial cell contacts by non-junctional mechanisms	24	8.73787e-07	3.74401e-05	10	alpha-V/beta-3 integrin, Laminin 1, Beta-catenin, Laminin 8, alpha-5/beta-1 integrin, PECAM1, Alpha-actinin, alpha-1/beta-1 integrin, ESAM, Collagen I
32	G protein-coupled receptors signaling in lung cancer	76	8.82892e-07	3.74401e-05	18	Pyk2(FAK2), PGE2R4, G-protein alpha-12 family, EDNRB, LPAR1, CNR1, G-protein alpha-12, alpha-V/beta-3 integrin, EGFR, MMP-2, Galpha(i)-specific peptide GPCRs, VIP, VIP receptor 2, Galpha(i)-specific cannabis GPSRs, Galpha(q)-specific peptide GPCRs, AKT(PKB), SDF-1, EDNRA
33	Immune response_T regulatory cell-mediated modulation of effector T cell and NK cell functions	55	1.04852e-06	4.31162e-05	15	NOTCH1 (NICD), COX-2 (PTGS2), PGE2R2, PGE2R4, TGF-beta 1, DLL1, NOTCH1 receptor, TGF-beta receptor type II, 5'-NTD, DAB2, Jagged1, ENP1, DLL4, Adenosine A2a receptor, Adenylate cyclase type VII
34	Colorectal cancer (general schema)	30	1.13086e-06	4.45863e-05	11	HGF, TGF-beta 1, DLL1, NOTCH1 receptor, WNT, TGF-beta receptor type II, EGFR, Beta-catenin, Leptin receptor, IGF-1, Ephrin-B receptors
35	Development_Thrombospondin 1 signaling	36	1.19959e-06	4.45863e-05	12	TGF-beta 1, Protein kinase G1, alpha-4/beta-1 integrin, alpha-9/beta-1 integrin, ITGB3, Adenylate cyclase, eNOS, Fyn, FGF2, VEGFR-2, Thrombospondin 1, p38 MAPK
36	Stellate cells activation and liver fibrosis	70	1.21569e-06	4.45863e-05	17	COL1A1, TNF-R2, TGF-beta 1, PI3K cat class IA, TGF-beta receptor type II, RIPK1, MMP-2, IL-1RI, Beta-catenin, COL1A2, GLI-1, PDGF-R-alpha, AKT(PKB), NIK(MAP3K14), PDGF receptor, DAB2, PDGF-R-beta
37	Signal transduction_PDGF signaling via PI3K/AKT and NFkB pathways	70	1.21569e-06	4.45863e-05	17	Myocardin, MYH11, FKHR, ETS1, MMP-2, c-Abl, ETS2, Beta-catenin, Thrombomodulin, PDGFR-ab, NF-kB, PDGF-R-alpha, AKT(PKB), PDGF receptor, PDGF-D, Phox1 (PRRX1), PDGF-R-beta
38	Cytoskeleton remodeling_Integrin outside-in signaling	49	1.29558e-06	4.62659e-05	14	TRIO, Talin, alpha-8/beta-1 integrin, alpha-10/beta-1 integrin, alpha-V/beta-3 integrin, Laminin 1, Beta-catenin, alpha-5/beta-1 integrin, Alpha-parvin, Alpha-actinin, Filamin A, AKT(PKB), ILK, Collagen I
39	MAPK-mediated proliferation of normal and asthmatic smooth muscle cells	56	1.34907e-06	4.69406e-05	15	p38alpha (MAPK14), TGF-beta 1, EDNRB, PLC-beta, LPAR1, PKC-alpha, EGFR, MKP-1, FGF2, PDGF-R-alpha, PDGF receptor, PAI1, p90Rsk, EDNRA, PDGF-R-beta
40	CHDI_Correlations from Replication data_Cytoskeleton and adhesion module	64	1.64841e-06	5.59222e-05	16	Talin, CALDAG-GEFI, alpha-V/beta-3 integrin, Laminin 1, Fyn, Alpha-actinin, AKT(PKB), MELC, C3G, MyHC, PI3K reg class IB (p101), Ephrin-B receptors, SDF-1, Intersectin, ILK, PI3K cat class IB (p110-gamma)
41	TGF-beta 1-mediated induction of EMT in normal and asthmatic airway epithelium	44	2.03963e-06	6.58994e-05	13	COL1A1, TGF-beta 1, ITGB3, ETS1, TGF-beta receptor type II, SLUG, ZO-1, MMP-2, CTGF, DAB2, Jagged1, p38 MAPK, PAI1
42	Arachidonic acid metabolites production in eosinophils in asthma	44	2.03963e-06	6.58994e-05	13	COX-2 (PTGS2), IL-16 mature, COX-1 (PTGS1), GM-CSF receptor, PKC, alpha-4/beta-1 integrin, PGD2R, cPLA2, ALOX5, ALOX5AP, PA24A, p38 MAPK, IL-3 receptor
43	TGF-beta signaling via kinase cascades in breast cancer	58	2.19152e-06	6.91603e-05	15	COX-2 (PTGS2), p38alpha (MAPK14), ITGB1, TGF-beta 1, ITGAV, NF-kB1 (p50), ITGB3, TGF-beta receptor type II, alpha-V/beta-3 integrin, EGFR, MMP-2, AKT(PKB), TIMP2, p38 MAPK, PAI1
44	Cytoskeleton remodeling_Fibronectin-binding integrins in cell motility	32	2.37508e-06	7.32496e-05	11	Talin, PI3K cat class IA, ITGAV, alpha-V/beta-3 integrin, alpha-5/beta-1 integrin, Fyn, Alpha-actinin, IRAS, Caveolin-1, ITGA5, ILK
45	B-regulatory cells and tumor cells intercellular interaction	67	3.16851e-06	9.5548e-05	16	ST2(L), TNF-R2, TGF-beta 1, MCAM, c-Maf, GM-CSF receptor, TLR4, IL-33, CCR2, FasR(CD95), IL-1RI, VEGFR-2, TLR7, NF-kB, IL4RA, p38 MAPK
46	Normal and pathological TGF-beta-mediated regulation of cell proliferation	33	3.35962e-06	9.91087e-05	11	TGF-beta 1, ITGAV, ITGB3, TGF-beta receptor type II, c-Abl, Beta-catenin, FGF2, PDGF-R-alpha, PDGF receptor, p38 MAPK, PDGF-R-beta
47	Notch signaling in breast cancer	53	3.63543e-06	0.000104963	14	NOTCH1 (NICD), NOTCH4 (ICD4), DLL1, NOTCH1 receptor, HEYL, SLUG, EGFR, MAML1, NOTCH1 precursor, Beta-catenin, NOTCH4, NOTCH1 (NEXT), Jagged1, DLL4
48	Stem cells_NOTCH1-induced self-renewal of glioblastoma stem cells	40	4.22869e-06	0.000119549	12	NOTCH1 (NICD), DLL1, NOTCH1 receptor, BMP receptor 2, GFAP, EGFR, SMAD9 (SMAD8), SMAD1, NOTCH1 (NEXT), Jagged1, DLL4, BMP2
49	Immune response_CCL2 signaling	54	4.6245e-06	0.00012807	14	VE-cadherin, alpha-4/beta-1 integrin, PKC-alpha, ITGB3, ETS1, ZO-1, CCR2, MMP-14, MMP-2, alpha-5/beta-1 integrin, NF-kB, Caveolin-1, DARC, PI3K cat class IA (p110-delta)
50	Immune response_IL-3 signaling via ERK and PI3K	102	5.22499e-06	0.000141806	20	Talin, ITGB1, cPKC (conventional), PI3K cat class IA, Calcineurin A (catalytic), FLII, alpha-4/beta-1 integrin, CSF2RB, cPLA2, EGR1, alpha-5/beta-1 integrin, IL3RA, GATA-1, AKT(PKB), A-Raf-1, C3G, PDE4, p90Rsk, PI3K cat class IA (p110-delta), IL-3 receptor
51	Development_Role of proteases in hematopoietic stem cell mobilization	18	6.31113e-06	0.000167926	8	Cathepsin G, alpha-4/beta-1 integrin, MMP-14, MMP-2, alpha-5/beta-1 integrin, DPP4, Cathepsin K, SDF-1
52	Role of adhesion of SCLC cells in tumor progression	35	6.4413e-06	0.000168093	11	ITGB1, alpha-4/beta-1 integrin, alpha-V/beta-1 integrin, MMP-14, Laminin 1, MMP-2, alpha-5/beta-1 integrin, Caveolin-1, Stromelysin-1, P-selectin, SDF-1
53	Transcription_HIF-1 targets	95	6.61183e-06	0.000169288	19	TGF-beta 1, DEC2, Lysyl oxidase, NUR77, ROR-alpha, TGF-beta 3, CX3CR1, LOXL4, MMP-2, Endoglin, 5'-NTD, FGF2, GLUT3, CTGF, Thrombospondin 1, PAI1, SDF-1, LRP1, MDR1
54	CHDI_Correlations from Replication data_Causal network (positive correlations)	79	7.18724e-06	0.000180613	17	Pyk2(FAK2), PI3K cat class IA, Calcineurin A (catalytic), PKC-alpha, NR2, IL-1RI, PSD-95, HDAC7, MEF2, NF-kB, AKT(PKB), NIK(MAP3K14), PI3K reg class IB (p101), NR2A, p38 MAPK, SDF-1, PI3K cat class IB (p110-gamma)
55	Signal transduction_Angiotensin II/ AGTR1 signaling via TGF-beta 1 and SMADs	42	7.43924e-06	0.000183546	12	COL1A1, TGF-beta 1, TGF-beta receptor type II, NF-kB, CTGF, AKT(PKB), OSF-2, SPRY1, Thrombospondin 1, p38 MAPK, PAI1, NALP3
56	MAPK-independent proliferation of normal and asthmatic smooth muscle cells	64	8.21447e-06	0.000199054	15	Histamine H1 receptor, TGF-beta 1, PI3K cat class IA, EDNRB, PI3K reg (p87-gamma), EGFR, FGF2, NF-kB, PDGF-R-alpha, AKT(PKB), Tryptase, PDGF receptor, EDNRA, PI3K cat class IB (p110-gamma), PDGF-R-beta
57	Gamma-secretase regulation of angiogenesis	30	9.43634e-06	0.000217389	10	NOTCH1 (NICD), NOTCH4 (ICD4), TIE2, Ephrin-B receptor 4, NOTCH1 receptor, NOTCH4, VEGFR-2, NOTCH1 (NEXT), DLL4, TIE
58	Role of platelets in allograft rejection	43	9.72871e-06	0.000217389	12	COX-1 (PTGS1), alpha-V/beta-3 integrin, SLC21A2, TGF-beta, P2Y12, von Willebrand factor, PAR1, P-selectin, GP-V, Collagen I, Kainate receptor, Collagen III
59	Regulation of immune cell differentiation by Notch signaling	43	9.72871e-06	0.000217389	12	NOTCH1 (NICD), NOTCH4 (ICD4), DLL1, PI3K cat class IA, NOTCH1 receptor, NUR77, DTX1, NOTCH4, AKT(PKB), NOTCH1 (NEXT), Jagged1, DLL4
60	Angiogenesis in HCC	50	9.77211e-06	0.000217389	13	COX-2 (PTGS2), TGF-beta 1, TIE2, NF-kB1 (p50), TGF-beta receptor type II, EGFR, MMP-2, FGF2, VEGFR-2, NF-kB, Leptin receptor, Ephrin-B receptors, TIE
61	VEGF signaling in multiple myeloma	50	9.77211e-06	0.000217389	13	Pyk2(FAK2), ITGB1, Plexin A1, PI3K cat class IA, alpha-4/beta-1 integrin, FKHR, PKC-alpha, Neuropilin-1, alpha-5/beta-1 integrin, VEGFR-2, Caveolin-1, VEGFR-3, MDR1
62	Signal transduction_PDGF signaling via MAPK cascades	65	1.00609e-05	0.000220205	15	COX-2 (PTGS2), SPHK1, MMP-2, c-Abl, EGR1, PDGFR-ab, TRPC6, PDGF-R-alpha, PDGF receptor, Stromelysin-1, p38 MAPK, PDGF-D, p90Rsk, Phox1 (PRRX1), PDGF-R-beta
63	Cell adhesion_Integrin inside-out signaling	58	1.13958e-05	0.000245461	14	Talin, ITGB1, G-protein alpha-12 family, alpha-10/beta-1 integrin, PLC-beta, ITGB3, alpha-V/beta-3 integrin, alpha-5/beta-1 integrin, alpha-1/beta-1 integrin, PAR1, Cytohesin3, SDF-1, Collagen I, PI3K cat class IB (p110-gamma)
64	Development_Hedgehog, BMP and Parathyroid hormone in osteogenesis	51	1.23619e-05	0.000262111	13	COL1A1, EGR2 (Krox20), PLC-beta, BMP6, Adenylate cyclase, PTHR1, SMAD9 (SMAD8), TAZ, SMAD1, GLI-1, SUFU, BMP2, GLI-2
65	Resolution of inflammation in healing myocardial infarction	25	1.30123e-05	0.000270223	9	HGF, TGF-beta 1, TIE2, MMP-2, FGF2, VEGFR-2, NF-kB, AKT(PKB), SDF-1
66	Fibroblast differentiation to myofibroblasts in asthmatic airways	31	1.31428e-05	0.000270223	10	ITGB1, TGF-beta 1, PI3K cat class IA, EDNRB, TGF-beta receptor type II, alpha-5/beta-1 integrin, AKT(PKB), ITGA5, p38 MAPK, EDNRA
67	Cytoskeleton remodeling_PDGF signaling via calcium and Rho GTPases	83	1.442e-05	0.00029206	17	Pyk2(FAK2), Lysyl oxidase, PKC, PKC-alpha, DOCK1, c-Abl, CACNA1C, Beta-catenin, Guanylate cyclase A (NPR1), Fyn, PDGFR-ab, TRPC6, PDGF-R-alpha, PDGF receptor, PDGF-D, WaspIP, PDGF-R-beta
68	Development_Growth factors in regulation of oligodendrocyte progenitor cell proliferation	67	1.48915e-05	0.000297172	15	HGF, SPHK1, TrkA, PI3K cat class IA, PKC, KV1.6, FGF17, alpha-V/beta-3 integrin, EGFR, PLP1, Fyn, FGF2, PDGF-R-alpha, AKT(PKB), IGF-1
69	Signal transduction_Adenosine A2A receptor signaling pathway	52	1.55362e-05	0.000302112	13	TrkA, NF-kB1 (p50), Adenylate cyclase, ATM, eNOS, AKT(PKB), SFK, p38 MAPK, Adenosine A2a receptor, Cathepsin K, Collagen I, G-protein alpha-olf, Collagen III
70	Defective efferocytosis in COPD	38	1.55843e-05	0.000302112	11	Stabilin-2, CED-6, alpha-V/beta-3 integrin, CX3CR1, DOCK1, PECAM1, Gas6, MER, Thrombospondin 1, Protein S, LRP1
71	Regulation of relaxation of airway smooth muscle cells	45	1.62154e-05	0.000305615	12	PGE2R2, PGE2R4, Prostacyclin receptor, cAMP-GEFI, PGD2R, PACAP, Protein kinase G, VIP, VIP receptor 2, Adenylate cyclase type IV, Beta-2 adrenergic receptor, MLCK
72	Proinflammatory mediators production and activation of basophils in asthma	45	1.62154e-05	0.000305615	12	ST2(L), TrkA, PI3K cat class IA, Calcineurin A (catalytic), DHA2, ITGA4, IL-33, NF-kB, AKT(PKB), Leptin receptor, p38 MAPK, IL-3 receptor
73	Signal transduction_Angiotensin II/AGTR1 signaling via Notch, Beta-catenin and NF-kB pathways	76	1.78288e-05	0.00033142	16	COL1A1, NOTCH1 (NICD), PRKD1, NOTCH1 receptor, PKC, WISP1, MMP-2, Beta-catenin, NF-kB, TRPC6, CTGF, AKT(PKB), NIK(MAP3K14), NOTCH1 (NEXT), p38 MAPK, YAP1 (YAp65)
74	Development_VEGF signaling via VEGFR2 - generic cascades	93	1.84728e-05	0.000338752	18	COX-2 (PTGS2), SPHK1, Pyk2(FAK2), COX-1 (PTGS1), PI3K cat class IA, Calcineurin A (catalytic), PKC, PKC-alpha, alpha-V/beta-3 integrin, eNOS, Beta-catenin, Fyn, VEGFR-2, AKT(PKB), MNK1, p38 MAPK, p90Rsk, MLCK
75	Immune response_Classical complement pathway	53	1.94039e-05	0.000346463	13	C1r, CR1, C3, Factor I, C3b, C1qRp, C3c, C7, iC3b, C3dg, C3a, C1s, C3aR
76	Development_Role of HDAC and calcium/calmodulin-dependent kinase (CaMK) in control of skeletal myogenesis	53	1.94039e-05	0.000346463	13	p38alpha (MAPK14), AMP deaminase 1, PI3K cat class IA, Calcineurin A (catalytic), MAP3K3, MAP2K5 (MEK5), MEF2C, CACNA1C, HDAC4, HDAC7, MEF2, AKT(PKB), IGF-1
77	Development_TGF-beta-dependent induction of EMT via RhoA, PI3K and ILK	46	2.06851e-05	0.000364541	12	TGF-beta 1, PI3K cat class IA, TGF-beta 3, TGF-beta receptor type II, SLUG, ZO-1, Beta-catenin, Caldesmon, Tropomyosin-1, AKT(PKB), HIC5, ILK
78	Blood coagulation_GPIb-IX-V-dependent platelet activation	77	2.12007e-05	0.000368838	16	Talin, p38alpha (MAPK14), Pyk2(FAK2), Protein kinase G1, CALDAG-GEFI, PKC-alpha, ITGB3, cPLA2, eNOS, Fyn, Alpha-actinin, von Willebrand factor, Filamin A, SHIP2, GP-V, Collagen I
79	Eosinophil granule protein release in asthma	54	2.40901e-05	0.000409089	13	ST2(L), cPKC (conventional), Cathepsin G, PKC, PKC-alpha, IL-33, CRLF2, P2Y12, Tryptase, C3a, p38 MAPK, FPR, PI3K cat class IB (p110-gamma)
80	IGF family, invasion and metastasis in colorectal cancer	33	2.44187e-05	0.000409089	10	ITGB1, PI3K cat class IA, ITGAV, Laminin 1, Beta-catenin, alpha-1/beta-1 integrin, IGF-1, p38 MAPK, PAI1, Collagen I
81	Influence of multiple myeloma cells on bone marrow stromal cells	33	2.44187e-05	0.000409089	10	COX-2 (PTGS2), TGF-beta 1, NOTCH1 receptor, NF-kB1 (p50), ITGA4, IL-1RI, FGF2, VEGFR-2, NF-kB, IGF-1
82	Development_TGF-beta-dependent induction of EMT via MAPK	47	2.61908e-05	0.000433425	12	p38alpha (MAPK14), ITGB1, TGF-beta 1, TGF-beta 3, ITGB3, alpha-V/beta-1 integrin, TGF-beta receptor type II, MMP-2, TGF-beta, DAB2, p38 MAPK, PAI1
83	Development_SLIT-ROBO1 signaling	40	2.66348e-05	0.000435463	11	PI3K cat class IA, Calcineurin A (catalytic), FLII, ROBO1, SLIT2, SLIT3, Fyn, VEGFR-2, Cytohesin3, AKT(PKB), SSH1L
84	Chemokines in inflammation in adipose tissue and liver in obesity, type 2 diabetes and metabolic syndrome X	48	3.29275e-05	0.000525679	12	ITGA4, LYVE-1, CMKLR1, CD34, TLR4, CX3CR1, CCR2, MANR, PECAM1, EMR1, P-selectin, CD1c
85	Cell adhesion_Integrin-mediated cell adhesion and migration	48	3.29275e-05	0.000525679	12	Talin, alpha-10/beta-1 integrin, DOCK1, Laminin 1, alpha-5/beta-1 integrin, Alpha-actinin, alpha-1/beta-1 integrin, alpha-7/beta-1 integrin, MELC, MyHC, MLCK, Collagen I
86	Breast cancer (general schema)	41	3.43343e-05	0.000541763	11	DLL1, NOTCH1 receptor, TGF-beta receptor type II, EGFR, PTHR1, NOTCH4, TGF-beta, DHH, Leptin receptor, Jagged1, DLL4
87	Glucocorticoids-mediated inhibition of pro-constrictory and pro-inflammatory signaling in airway smooth muscle cells	49	4.11185e-05	0.000634066	12	COX-2 (PTGS2), GCR Beta, PDE4D, GCR, GRK5, MKP-1, GCR Alpha, PA24A, Beta-2 adrenergic receptor, NF-kB, PLA2, p38 MAPK
88	Neurophysiological process_HTR2A signaling in the nervous system	49	4.11185e-05	0.000634066	12	cPKC (conventional), MUPP1, Calcineurin A (catalytic), PKC, PLC-beta, HTR2A, CACNA1C, EGR1, PSD-95, AKT(PKB), Caveolin-1, SFK
89	Role of osteoblasts in bone lesions formation in multiple myeloma	35	4.31219e-05	0.000650182	10	HGF, alpha-4/beta-1 integrin, WNT, FasR(CD95), Beta-catenin, TAZ, SMAD1, BMP2, Collagen I, IL-3 receptor
90	Development_Transcriptional regulation of megakaryopoiesis	35	4.31219e-05	0.000650182	10	NOTCH1 receptor, CD34, ETS, ETS1, von Willebrand factor, GATA-1, FLI1, Jagged1, TAL1, GP-V
91	Neurophysiological process_Constitutive and regulated NMDA receptor trafficking	65	4.52417e-05	0.000674648	14	Neuroligin 1, Dopamine D1A receptor, Pyk2(FAK2), PACAP receptor 1, cPKC (conventional), Calcineurin A (catalytic), PKC, PLC-beta, NR2, PACAP, Adenylate cyclase, Fyn, PSD-95, NR2A
92	Immune response_Lectin induced complement pathway	50	5.10173e-05	0.000752506	12	CR1, C3, Factor I, C3b, C1qRp, C3c, C7, iC3b, MASP1, C3dg, C3a, C3aR
93	Role of platelets in the initiation of in-stent restenosis	43	5.56164e-05	0.00081152	11	TGF-beta 1, JAM3, alpha-V/beta-3 integrin, P2Y12, von Willebrand factor, PAR1, ICAM2, P-selectin, GP-V, Collagen I, Collagen III
94	Chemotaxis_Lysophosphatidic acid signaling via GPCRs	129	5.91089e-05	0.000853305	21	PRKD1, cPKC (conventional), G-protein alpha-12 family, PAK, PKC, PLC-beta, LPAR1, FKHR, PLEKHG2, alpha-V/beta-3 integrin, EGFR, FasR(CD95), Beta-catenin, EGR1, Rho GTPase, TAZ, HDAC7, CTGF, AKT(PKB), p38 MAPK, YAP1 (YAp65)
95	Some pathways of EMT in cancer cells	51	6.29113e-05	0.000898638	12	TGF-beta 1, PI3K cat class IA, EGFR, c-Abl, Beta-catenin, PDGF-R-alpha, AKT(PKB), PDGF receptor, PDGF-D, ILK, EDNRA, PDGF-R-beta
96	Role of neuropeptides in pathogenesis of SCLC	67	6.44816e-05	0.000911475	14	Substance P extracellular region, Pyk2(FAK2), cPKC (conventional), G-protein alpha-12 family, PKC, Neprilysin, PLC-beta, CCKAR, PKC-alpha, EGFR, Substance P receptor, Fyn, AKT(PKB), p90Rsk
97	Immune response_IL-3 signaling via JAK/STAT, p38, JNK and NF-kB	93	6.71075e-05	0.000938813	17	ITGB1, PI3K cat class IA, DHA2, Tyk2, CSF2RB, MKP-1, NOTCH1 precursor, KSR1, NOTCH4, IL3RA, NF-kB, AKT(PKB), P-selectin, p38 MAPK, C3aR, BMP2, IL-3 receptor
98	Role of SHH and Notch in SCLC	30	6.83315e-05	0.000946182	9	NOTCH1 (NICD), DLL1, NOTCH1 receptor, MAML1, GLI-1, NOTCH1 (NEXT), Jagged1, SUFU, GLI-2
99	Hypoxia-induced EMT in cancer and fibrosis	13	7.50652e-05	0.00101609	6	NOTCH1 (NICD), Lysyl oxidase, ETS1, SLUG, SIP1 (ZFHX1B), TCF8
100	Development_Schema: SMAD-dependent TGF-beta family signaling in embryonic stem cells	24	7.53463e-05	0.00101609	8	TGF-beta 1, SOX17, SMAD9 (SMAD8), ID3, SMAD1, Lefty-2, FGF2, BMP2
101	Influence of bone marrow cell environment on progression of multiple myeloma	52	7.71238e-05	0.00101609	12	HGF, ITGB1, PI3K cat class IA, alpha-4/beta-1 integrin, PKC-alpha, alpha-5/beta-1 integrin, FGF2, IGF-1, PI3K reg class IB (p101), SDF-1, Collagen I, PI3K cat class IB (p110-gamma)
102	Signal transduction_Activation of PKC via G-Protein coupled receptor	52	7.71238e-05	0.00101609	12	PRKD1, Calcineurin A (catalytic), NUR77, PLC-beta, PKC-alpha, RIPK1, c-Abl, HDAC7, MEF2, NF-kB, MELC, MLCK
103	IGF signaling in HCC	52	7.71238e-05	0.00101609	12	HGF, TGF-beta 1, PI3K cat class IA, NOTCH1 receptor, PKC, EGFR, MMP-2, EGR1, AKT(PKB), IGF-2 receptor, IGF-1, Jagged1
104	Cell adhesion_Histamine H1 receptor signaling in the interruption of cell barrier integrity	45	8.73362e-05	0.00113957	11	Talin, Histamine H1 receptor, VE-cadherin, Pyk2(FAK2), PLC-beta, PKC-alpha, ZO-1, Beta-catenin, Alpha-actinin, MELC, MLCK
105	Development_Neural stem cell lineage commitment (schema)	38	9.33184e-05	0.00119235	10	DLL1, MAP-1B, NOTCH1 receptor, BMP receptor 2, GFAP, ATP1A2, LIF, PLP1, PDGF-R-alpha, BMP2
106	ENaC regulation in normal and CF airways	53	9.40175e-05	0.00119235	12	Dopamine D1A receptor, cPKC (conventional), PI3K cat class IA, EDNRB, cAMP-GEFI, PLC-beta, GCR, Adenylate cyclase, Protein kinase G, Beta-2 adrenergic receptor, C3G, NEDD4
107	Immune response_Alternative complement pathway	53	9.40175e-05	0.00119235	12	CR1, CRIg, C3, Factor I, C3b, C3c, C7, Factor H, iC3b, C3dg, C3a, C3aR
108	Transcription_Androgen Receptor nuclear signaling	46	0.000108284	0.00136056	11	Pyk2(FAK2), TGF-beta 1, WNT, TGF-beta receptor type II, EGFR, MMP-2, Beta-catenin, AKT(PKB), HIC5, IGF-1, Kallikrein 3 (PSA)
109	Chemotaxis_SDF-1/ CXCR4-induced chemotaxis of immune cells	79	0.000113767	0.0014063	15	Talin, Pyk2(FAK2), ITGB1, PI3K cat class IA, PAK, CALDAG-GEFI, PLC-beta, alpha-4/beta-1 integrin, PLEKHG2, Fyn, AKT(PKB), SFK, PI3K reg class IB (p101), SDF-1, PI3K cat class IB (p110-gamma)
110	GTP metabolism	54	0.000113997	0.0014063	12	PDE1C, PDE10A, Guanylate cyclase B (NPR2), PDE1A, Guanylate cyclase A (NPR1), GUCY1A3, PDE2A, PDE3A, Guanylate cyclase alpha, GUCY1A2, ENP1, PDE1B
111	Complement pathway disruption in thrombotic microangiopathy	39	0.000118437	0.001435	10	cPKC (conventional), PKC, C3, Factor I, C3b, Factor H, von Willebrand factor, C3a, P-selectin, C3aR
112	Role of tumor microenvironment in plexiform neurofibroma formation in neurofibromatosis type 1	39	0.000118437	0.001435	10	TGF-beta 1, TrkA, PI3K cat class IA, alpha-4/beta-1 integrin, MMP-2, FGF2, AKT(PKB), Tryptase, p38 MAPK, PDGF-R-beta
113	Immune response_PGE2 in immune and neuroendocrine system interactions	47	0.000133368	0.00160159	11	COX-2 (PTGS2), p38alpha (MAPK14), PGE2R4, COX-1 (PTGS1), GCR, cPLA2, TLR4, PGF2aR, IL-1RI, NF-kB, p38 MAPK
114	Basophil migration in asthma	55	0.000137511	0.00162263	12	Substance P extracellular region, ST2(L), Secretoneurin, GM-CSF receptor, alpha-4/beta-1 integrin, IL-33, CCR2, VEGFR-2, PI3K reg class IB (p101), P-selectin, PI3K cat class IB (p110-gamma), IL-3 receptor
115	Immune response_Immunological synapse formation	55	0.000137511	0.00162263	12	Talin, ITGB1, PI3K cat class IA, CALDAG-GEFI, alpha-4/beta-1 integrin, PKC-alpha, c-Abl, Fyn, C3G, GRAP2, PDZ-GEF1, WaspIP
116	Development_WNT/Beta-catenin and NOTCH in induction of osteogenesis	40	0.000149038	0.00172859	10	COL1A1, NOTCH1 (NICD), DLL1, NOTCH1 receptor, WNT, MAML1, Beta-catenin, SMAD1, NOTCH1 (NEXT), Jagged1
117	Stem cells_Response to hypoxia in glioblastoma stem cells	40	0.000149038	0.00172859	10	NOTCH1 (NICD), DLL1, NOTCH1 receptor, BMP receptor 2, SMAD9 (SMAD8), SMAD1, NOTCH1 (NEXT), Jagged1, DLL4, BMP2
118	Endothelin-1- and TNF-alpha-induced inflammatory response in asthmatic airway fibroblasts	20	0.000151392	0.001741	7	COX-2 (PTGS2), TGF-beta 1, IL-33, IL-1RI, ADAM33, NF-kB, EDNRA
119	Development_Positive regulation of WNT/Beta-catenin signaling at the receptor level	64	0.000158361	0.00180584	13	p38alpha (MAPK14), TrkA, RECK, ROR2, WNT, EGFR, Filamin A, Caveolin-1, Rab8B, GPR124, Stromelysin-1, Tenascin-N, IQGAP
120	Role of FSH and Lutropin in ovarian cancer	56	0.000165057	0.0018511	12	COX-2 (PTGS2), COX-1 (PTGS1), ITGAV, cAMP-GEFI, FKHR, PKC-alpha, EGFR, Adenylate cyclase, SLIT2, NOTCH1 precursor, MMP-2, AKT(PKB)
121	Airway smooth muscle contraction in asthma	56	0.000165057	0.0018511	12	PGE2R2, Histamine H1 receptor, PLC-beta, PKC-alpha, Adenylate cyclase, PGF2aR, CACNA1C, Beta-2 adrenergic receptor, TRPC6, MELC, MyHC, MLCK
122	CHDI_Correlations from Discovery data_Causal network	73	0.000170842	0.00190027	14	Dopamine D1A receptor, Substance P extracellular region, PI3K cat class IA, PLC-beta, Kir3.4, WNT, Substance P receptor, Beta-catenin, MEF2, PDGF-R-alpha, AKT(PKB), PI3K reg class IB (p101), p90Rsk, PI3K cat class IB (p110-gamma)
123	Development_Negative regulation of WNT/Beta-catenin signaling in the cytoplasm	82	0.000176033	0.00194209	15	Prickle-1, NOTCH1 receptor, PKC-alpha, NKD1, WNT, LATS2, Beta-catenin, TAZ, PP2A catalytic, DAB2, NKD2, A20, DACT3, YAP1/TAZ, YAP1 (YAp65)
124	Pro-tumoral TNF-alpha signaling in melanoma	41	0.00018604	0.00197868	10	ITGB1, TNF-R2, PI3K cat class IA, ITGA4, alpha-4/beta-1 integrin, Filamin-A (CTF), MMP-2, alpha-5/beta-1 integrin, NF-kB, AKT(PKB)
125	Development_Regulation of lung epithelial progenitor cell differentiation	41	0.00018604	0.00197868	10	p38alpha (MAPK14), NOTCH1 receptor, WNT, SMAD9 (SMAD8), Beta-catenin, SMAD1, Jagged1, FOXP2, Podoplanin, ERM
126	Immune response_TLR2-induced platelet activation	41	0.00018604	0.00197868	10	PI3K cat class IA, PLC-beta, PKC-alpha, cPLA2, P2X1, SLC21A2, P2Y12, AKT(PKB), P-selectin, p38 MAPK
127	TNF-alpha and IL-1 beta-mediated regulation of contraction and secretion of inflammatory factors in normal and asthmatic airway smooth muscle	65	0.00018664	0.00197868	13	COX-2 (PTGS2), p38alpha (MAPK14), PLC-beta, PKC-alpha, EGFR, IL-1RI, HDAC4, PA24A, NF-kB, AKT(PKB), PLA2, p38 MAPK, PDGF-R-beta
128	NF-AT signaling in cardiac hypertrophy	65	0.00018664	0.00197868	13	PRKD1, PI3K cat class IA, Calcineurin A (catalytic), PKC-alpha, MAP2K5 (MEK5), MEF2C, LIF, HDAC4, HDAC7, MYBPC3, AKT(PKB), HAND2, IGF-1
129	Signal transduction_HTR2A signaling outside the nervous system	74	0.00019862	0.00207848	14	COX-2 (PTGS2), TGF-beta 1, cPKC (conventional), PI3K cat class IA, PKC, PLC-beta, EGFR, Adenylate cyclase, HTR2A, EGR1, AKT(PKB), Caveolin-1, p38 MAPK, GP-V
130	Development_Role of CDK5 in neuronal development	34	0.000199118	0.00207848	9	NEFL, PI3K cat class IA, Dynein 1, cytoplasmic, heavy chain, Reelin, Beta-catenin, Fyn, AKT(PKB), PAFAH alpha (LIS1), NUDEL
131	Muscle contraction_GPCRs in the regulation of smooth muscle tone	83	0.000202498	0.00209763	15	PGE2R2, Histamine H1 receptor, G-protein alpha-12 family, Prostacyclin receptor, PLC-beta, PKC-alpha, Adenylate cyclase, HTR2A, CACNA1C, Beta-2 adrenergic receptor, TRPC6, MELC, MyHC, MLCK, EDNRA
132	Development_NOTCH in inhibition of WNT/Beta-catenin-induced osteogenesis	42	0.000230465	0.00235144	10	COL1A1, NOTCH1 (NICD), DLL1, NOTCH1 receptor, GCR, WNT, MAML1, Beta-catenin, NOTCH1 (NEXT), Jagged1
133	Signal transduction_WNT/Beta-catenin signaling in tissue homeostasis	42	0.000230465	0.00235144	10	COX-2 (PTGS2), FKHR, BACE1, WNT, SLUG, CACNA1G, MMP-2, Versican, Beta-catenin, PAI1
134	Cytoskeleton remodeling_Regulation of actin cytoskeleton organization by the kinase effectors of Rho GTPases	58	0.000234492	0.00237467	12	Talin, PAK, Cdc42 subfamily, RhoJ, Spectrin, Caldesmon, Alpha-actinin, Filamin A, PIP5KI, MyHC, MLCK, MRCK
135	Immune response_Function of MEF2 in T lymphocytes	50	0.000240195	0.00239665	11	p38alpha (MAPK14), Calcineurin A (catalytic), NUR77, MAP3K3, MAP2K5 (MEK5), MEF2C, CaMK I, CACNA1C, HDAC4, HDAC7, MEF2
136	Development_EDNRB signaling	50	0.000240195	0.00239665	11	EDNRB, CALDAG-GEFI, PLC-beta, Protein kinase G, eNOS, p90RSK2(RPS6KA3), p90RSK3(RPS6KA2), AKT(PKB), Caveolin-1, PI3K reg class IB (p101), PI3K cat class IB (p110-gamma)
137	Production and activation of TGF-beta in airway smooth muscle cells	35	0.000253116	0.00247107	9	TGF-beta 1, TGF-beta 3, TGF-beta receptor type II, TLR4, EGR1, TGF-beta, Beta-tryptase 2, Tryptase, PAI1
138	Development_Angiopoietin - Tie2 signaling	35	0.000253116	0.00247107	9	TIE2, PI3K cat class IA, FKHR, Angiopoietin 3, RIPK1, Angiopoietin 4, NF-kB, AKT(PKB), TIE
139	Langerhans cell migration to lymph nodes in allergic contact dermatitis	35	0.000253116	0.00247107	9	TNF-R2, TGF-beta 1, CCL21, alpha-4/beta-1 integrin, Laminin 1, IL-1RI, Stromelysin-1, SDF-1, MDR1
140	Oxidative stress_Activation of NADPH oxidase	59	0.000277639	0.00269111	12	TRIO, cPKC (conventional), PI3K cat class IA, PI3K reg (p87-gamma), PKC, PLC-beta, PKC-alpha, p114-RhoGEF, AKT(PKB), PI3K reg class IB (p101), p38 MAPK, PI3K cat class IB (p110-gamma)
141	Development_Notch Signaling Pathway	43	0.00028345	0.00272795	10	NOTCH1 (NICD), DLL1, NOTCH1 receptor, MAML1, Manic fringe glycosyltransferase, NOTCH1 precursor, TLE, NOTCH1 (NEXT), Jagged1, DLL4
142	Regulation of angiogenesis in prostate cancer	51	0.000288948	0.00276128	11	COX-2 (PTGS2), TGF-beta 1, TIE2, PI3K cat class IA, TGF-beta receptor type II, EGFR, CCR2, IL-1RI, VEGFR-2, AKT(PKB), VEGFR-3
143	Role of fibroblasts in the sensitization phase of allergic contact dermatitis	22	0.000297795	0.00282593	7	Elastin, MMP-2, IL-1RI, NF-kB, SDF-1, Collagen I, Collagen III
144	Neurogenesis_NGF/ TrkA MAPK-mediated signaling	105	0.000311713	0.00293746	17	SPHK1, NEFL, TrkA, NUR77, NF-kB1 (p50), MAP2K5 (MEK5), MEF2C, EGR1, PP2A regulatory, PP2A catalytic, SORBS1, JMJD3, C3G, PDZ-GEF1, Stromelysin-1, p38 MAPK, p90Rsk
145	E-cadherin signaling and its regulation in gastric cancer	36	0.000318707	0.00294208	9	HGF, WNT, SLUG, EGFR, SIP1 (ZFHX1B), Beta-catenin, Alpha-actinin, TCF8, BMP2
146	Role of IL-8 in melanoma	36	0.000318707	0.00294208	9	TGF-beta 1, NF-kB1 (p50), alpha-V/beta-3 integrin, MMP-2, Beta-catenin, Beta-2 adrenergic receptor, NF-kB, AKT(PKB), p38 MAPK
147	CHDI_Correlations from Discovery data_Causal network (positive)	36	0.000318707	0.00294208	9	Talin, TIE2, Angiopoietin 3, MMP-2, alpha-5/beta-1 integrin, Thrombospondin 1, Ephrin-B receptors, Intersectin, Collagen III
148	Stem cells_Notch signaling in medulloblastoma stem cells	29	0.000331077	0.00303562	8	NOTCH1 (NICD), DLL1, NOTCH1 receptor, GLI-1, NOTCH1 (NEXT), Jagged1, DLL4, GLI-2
149	Immune response_Fc epsilon RI pathway: Lyn-mediated cytokine production	87	0.000345711	0.00312079	15	Calcineurin A (catalytic), PKC, PKC-alpha, IL-33, MAP2K5 (MEK5), Fer, MEF2C, EGR1, Fc epsilon RI beta, NF-kB, GATA-1, GRAP2, p38 MAPK, NF-AT, Fc epsilon RI alpha
150	Mucin expression in CF airways	69	0.000347266	0.00312079	13	COX-2 (PTGS2), PGE2R2, p38alpha (MAPK14), PGE2R4, PI3K cat class IA, PLC-beta, PKC-alpha, EGFR, PGF2aR, IL-1RI, AKT(PKB), p38 MAPK, p90Rsk
151	Calcium-dependent regulation of normal and asthmatic smooth muscle contraction	69	0.000347266	0.00312079	13	Histamine H1 receptor, Substance P extracellular region, EDNRB, PLC-beta, Neurokinin A, Substance P receptor, CACNA1C, PAR1, TRPC6, Ryanodine receptor 3, Tryptase, MLCK, EDNRA
152	Macrophage-induced immunosuppression in the tumor microenvironment	97	0.000373884	0.0033379	16	NF-kB p50/p50, COX-2 (PTGS2), S1P1 receptor, TGF-beta 1, TIE2, Calcineurin A (catalytic), GM-CSF receptor, NF-kB1 (p50), M-CSF receptor, CCR2, EPAS1, MANR, 5'-NTD, ENP1, p38 MAPK, SDF-1
153	Cell adhesion_Role of tetraspanins in the integrin-mediated cell adhesion	37	0.000397729	0.00350466	9	TRIO, Talin, ITGB1, alpha-4/beta-1 integrin, PKC-alpha, Laminin 2, Laminin 1, alpha-5/beta-1 integrin, Filamin A
154	Role of red blood cell adhesion to endothelium in vaso-occlusion in Sickle cell disease	37	0.000397729	0.00350466	9	cAMP-GEFI, ITGA4, alpha-4/beta-1 integrin, alpha-V/beta-3 integrin, von Willebrand factor, Beta-2 adrenergic receptor, Thrombospondin 1, DARC, P-selectin
155	Putative roles of SETDB1 and PLU-1 in melanoma	23	0.000404818	0.0035214	7	HOXA6, HOXA4, HOXA9, HOXA7, HOXA3, HOXA5, Jagged1
156	Stem cells_MMP-14-induced COX-2 expression in glioblastoma stem cells	23	0.000404818	0.0035214	7	COX-2 (PTGS2), NF-kB1 (p50), cPLA2, MMP-14, MMP-2, NF-kB, AKT(PKB)
157	Development_Negative regulation of STK3/4 (Hippo) pathway and positive regulation of YAP/TAZ function	62	0.000449586	0.00386132	12	TGF-beta 1, G-protein alpha-12 family, LPAR1, WTIP, EGFR, LATS2, TAZ, PAR1, PJA2, NEDD4, ILK, YAP1 (YAp65)
158	Signal transduction_Adenosine A1 receptor signaling pathway	62	0.000449586	0.00386132	12	PKC, PLC-beta, PKC-alpha, EGFR, Adenylate cyclase, MMP-2, PP2A catalytic, NF-kB, AKT(PKB), SFK, p38 MAPK, PLC-beta2
159	Development_Positive regulation of STK3/4 (Hippo) pathway and negative regulation of YAP/TAZ function	71	0.000464227	0.00393722	13	Dopamine D1A receptor, Willin, RASSF2, Adenylate cyclase, FasR(CD95), LIF, LATS2, Beta-catenin, TAZ, Beta-2 adrenergic receptor, PEZ, AMOTL1 (Jeap), YAP1 (YAp65)
160	Blood coagulation_GPCRs in platelet aggregation	71	0.000464227	0.00393722	13	Talin, CALDAG-GEFI, Prostacyclin receptor, PKC-alpha, ITGB3, Adenylate cyclase, HTR2A, P2Y12, PAR1, MELC, PI3K reg class IB (p101), PI3K cat class IB (p110-gamma), PLC-beta2
161	Growth factors in regulation of oligodendrocyte precursor cells proliferation in multiple sclerosis	54	0.000487877	0.00409765	11	HGF, SPHK1, TrkA, PI3K cat class IA, PKC, KV1.6, alpha-V/beta-3 integrin, PLP1, FGF2, PDGF-R-alpha, AKT(PKB)
162	Cell adhesion_Cell-matrix glycoconjugates	38	0.000492201	0.00409765	9	LYVE-1, Elastin, Laminin 1, Versican, Fibulin-2, Fibulin-1, ITIH3, TIMP2, Stromelysin-1
163	Development_Oligodendrocyte differentiation (general schema)	38	0.000492201	0.00409765	9	EDNRB, BMP receptor 2, EGFR, SMAD1, FGF2, PDGF-R-alpha, IGF-1, BMP2, EDNRA
164	TMPRSS2-ERG fusion in Prostate Cancer	46	0.000506865	0.00416858	10	VE-cadherin, LYL1, ERG, eNOS, Endoglin, ETS2, TAL1, Osteonectin, ICAM2, Kallikrein 3 (PSA)
165	Dual function of Treg cells in cancer development	46	0.000506865	0.00416858	10	COX-2 (PTGS2), TGF-beta 1, c-Maf, ROR-alpha, ETS1, WNT, Neuropilin-1, Beta-catenin, 5'-NTD, ENP1
166	Degranulation of lung mast cells	63	0.000523878	0.00427047	12	PGE2R2, Substance P extracellular region, cPKC (conventional), PI3K cat class IA, Neurokinin A, Substance P receptor, Chymase, Fyn, Beta-2 adrenergic receptor, Tryptase, PI3K cat class IB (p110-gamma), PLC-beta2
167	Immune response_M-CSF-receptor signaling pathway	81	0.000525547	0.00427047	14	Pyk2(FAK2), PI3K cat class IA, PKC, Tyk2, ETS1, M-CSF receptor, MAP2K5 (MEK5), ETS2, Beta-catenin, Fyn, NF-kB, AKT(PKB), GRAP2, GAB3
168	Neutrophil adhesion and transendothelial migration in asthma	31	0.00054339	0.00438917	8	GLG1, Substance P extracellular region, alpha-4/beta-1 integrin, alpha-9/beta-1 integrin, CD34, cPLA2, Substance P receptor, P-selectin
169	PGE2 pathways in cancer	55	0.000575468	0.00456673	11	COX-2 (PTGS2), PGE2R2, PGE2R4, COX-1 (PTGS1), EGFR, Adenylate cyclase, SLC21A2, Beta-catenin, EGR1, AKT(PKB), PI3K cat class IB (p110-gamma)
170	Apoptosis and survival_NO synthesis and signaling	55	0.000575468	0.00456673	11	NF-kB p50/p50, COX-2 (PTGS2), TGF-beta 1, Protein kinase G1, Calcineurin A (catalytic), eNOS, CaMK I, PSD-95, NF-kB, AKT(PKB), PI3K cat class IA (p110-delta)
171	Immune response_IL-16 signaling pathway	55	0.000575468	0.00456673	11	IL-16 mature, PPP1R12B, cPKC (conventional), RAG1, PKC, N-terminal IL16, FKHR, HDAC3, IL-16, AKT(PKB), SDF-1
172	Immune response_IL-1 signaling pathway	82	0.000597506	0.00471405	14	COX-2 (PTGS2), SPHK1, p38alpha (MAPK14), JAM2, PI3K cat class IA, NF-kB1 (p105), NF-kB1 (p50), MAP3K3, IL-1RI, EGR1, FGF2, NF-kB, AKT(PKB), NIK(MAP3K14)
173	Canonical Notch signaling pathway in colorectal cancer	47	0.00060781	0.00474349	10	NOTCH1 (NICD), DLL1, NOTCH1 receptor, WNT, MAML1, Beta-catenin, AKT(PKB), NOTCH1 (NEXT), Jagged1, DLL4
174	Eosinophil chemotaxis in asthma	64	0.000608229	0.00474349	12	Substance P extracellular region, Secretoneurin, S1P1 receptor, TrkA, GM-CSF receptor, HTR2A, VIP, C3a, PI3K reg class IB (p101), C3aR, PI3K cat class IB (p110-gamma), IL-3 receptor
175	Reproduction_Gonadotropin-releasing hormone (GnRH) signaling	73	0.000612974	0.00475318	13	p38alpha (MAPK14), Pyk2(FAK2), NUR77, PLC-beta, PACAP, Adenylate cyclase, MKP-1, CaMK I, CACNA1C, EGR1, HDAC4, Secretogranin II, p90Rsk
176	Platelet activation as a result of endothelial dysfunction after stenting	56	0.000675791	0.00518106	11	Protein kinase G1, Prostacyclin receptor, PKC, Adenylate cyclase, PDE2A, P2Y12, PAR1, PDE3A, IRAG, Collagen I, PLC-beta2
177	Development_YAP/TAZ-mediated co-regulation of transcription	56	0.000675791	0.00518106	11	FKHR, UFO, SLUG, SIP1 (ZFHX1B), ID3, Beta-catenin, TAZ, SMAD1, CTGF, Catalase, YAP1 (YAp65)
178	Ovarian cancer (main signaling cascades)	65	0.000703683	0.00535232	12	HGF, PI3K cat class IA, LPAR1, EGFR, MMP-2, Beta-catenin, NF-kB, AKT(PKB), PI3K reg class IB (p101), ILK, EDNRA, PI3K cat class IB (p110-gamma)
179	Development_ROBO2, ROBO3 and ROBO4 signaling pathways	25	0.000709962	0.00535232	7	ROBO3, ROBO1, SLIT2, SLIT3, alpha-5/beta-1 integrin, HIC5, ROBO4
180	Inhibition of TGF-beta signaling in gastric cancer	25	0.000709962	0.00535232	7	TGF-beta 1, TGF-beta 3, TGF-beta receptor type II, Beta-fodrin, Praja-1, Thrombospondin 1, MEL1
181	Immune response_C3a signaling	48	0.000724806	0.00543404	10	TGF-beta 1, PLC-beta, FKHR, Adenylate cyclase, AKT(PKB), C3a, PI3K reg class IB (p101), p38 MAPK, C3aR, PI3K cat class IB (p110-gamma)
182	CHDI_Correlations from Replication data_Causal network (negative correlations)	40	0.000736512	0.00549146	9	PKC, WNT, alpha-V/beta-3 integrin, Laminin 1, Beta-catenin, AKT(PKB), LPP3, ILK, PLC-beta2
183	Signal transduction_Angiotensin II signaling via Beta-arrestin	57	0.00079024	0.00585987	11	AP-2 alpha subunits, GRK5, EGFR, CACNA1C, DGK, PP2A catalytic, AKT(PKB), MNK1, SSH1L, p90Rsk, MLCK
184	G-protein signaling_Regulation of CDC42 activity	33	0.000854204	0.00617282	8	RhoGAP1, DOCK11, ABR, Frabin, CDGAP, RHG7, Fyn, DOCK6
185	SDF-1 axis in endothelial progenitor cell recruitment in healing myocardial infarction	33	0.000854204	0.00617282	8	TIE2, FKHR, eNOS, AKT(PKB), PI3K reg class IB (p101), SDF-1, ILK, PI3K cat class IB (p110-gamma)
186	Role of GSK3 beta in cardioprotection against myocardial infarction	33	0.000854204	0.00617282	8	PI3K cat class IA, CRLR, Metenkefalin, EGFR, Enkephalin A, Kir6.1, AM-R, AKT(PKB)
187	Development_Role of PKR1 and ILK in cardiac progenitor cells	33	0.000854204	0.00617282	8	Pyk2(FAK2), ITGB1, PI3K cat class IA, PLC-beta, alpha-4/beta-1 integrin, Beta-catenin, AKT(PKB), ILK
188	Activation of TNF-alpha-dependent pro-tumoral effect in colorectal cancer	49	0.000859736	0.00617282	10	COX-2 (PTGS2), PGE2R2, NF-kB1 (p50), alpha-4/beta-1 integrin, MADD, RIPK1, Beta-catenin, NF-kB, NIK(MAP3K14), p38 MAPK
189	Development_PEDF signaling	49	0.000859736	0.00617282	10	NF-kB p50/p50, CCL23, PI3K cat class IA, NF-kB1 (p50), p90RSK2(RPS6KA3), c-FLIP(Short), c-FLIP(Long), VEGFR-2, NF-kB, AKT(PKB)
190	Development_Muscle progenitor cell migration in hypaxial myogenesis	41	0.000891332	0.00633266	9	NOTCH1 (NICD), HGF, DLL1, NOTCH1 receptor, MAML1, MEF2C, SPRY1, NOTCH1 (NEXT), SDF-1
191	Development_VEGF-family signaling	41	0.000891332	0.00633266	9	Neuropilin-2, PI3K cat class IA, PKC-alpha, alpha-V/beta-3 integrin, Neuropilin-1, alpha-5/beta-1 integrin, VEGFR-2, AKT(PKB), VEGFR-3
192	Development_Positive regulation of WNT/Beta-catenin signaling in the cytoplasm	76	0.000910252	0.0064334	13	COX-2 (PTGS2), PPP2R2A, ITGB1, TGF-beta 1, NKD1, WNT, Beta-catenin, PP2A catalytic, AKT(PKB), NKD2, ILK, YAP1 (YAp65), DOCK4
193	Development_NOTCH1-mediated pathway for NF-KB activity modulation	26	0.000918896	0.00646084	7	NOTCH1 (NICD), DLL1, NOTCH1 receptor, MAML1, NF-kB, NOTCH1 (NEXT), Jagged1
194	Role of microRNAs in cell migration, survival and angiogenesis in colorectal cancer	67	0.000932444	0.0065223	12	COX-2 (PTGS2), PGE2R4, UFO, MMP-16, TGF-beta receptor type II, Neuropilin-1, MMP-2, CTGF, AKT(PKB), SPRY2, FLI1, Thrombospondin 1
195	Development_Thromboxane A2 signaling pathway	50	0.00101462	0.00706073	10	cPKC (conventional), G-protein alpha-12 family, PI3K cat class IA, PKC, PLC-beta, EGFR, Adenylate cyclase, Beta-catenin, AKT(PKB), p38 MAPK
196	Cell adhesion_Integrin inside-out signaling in neutrophils	77	0.00103289	0.00715118	13	Talin, Protein kinase G1, Talin-1, CALDAG-GEFI, Protein kinase G, C3G, PIP5KI, PI3K reg class IB (p101), P-selectin, p38 MAPK, FPR, PI3K cat class IB (p110-gamma), PLC-beta2
197	Disruption of epithelial layer restitution in asthma	34	0.00105577	0.00723442	8	HGF, ITGB1, TGF-beta 1, alpha-V/beta-1 integrin, EGFR, alpha-5/beta-1 integrin, PAI1, EDNRA
198	Development_Role of cell-cell and ECM-cell interactions in oligodendrocyte differentiation and myelination	34	0.00105577	0.00723442	8	ITGB1, Semaphorin 5A, Claudin-11, Laminin 2, Connexin 47, PLP1, Fyn, Connexin 45
199	Eosinophil adhesion and transendothelial migration in asthma	68	0.00106821	0.00723442	12	GM-CSF receptor, PKC, alpha-4/beta-1 integrin, HTR2A, Laminin 1, alpha-1/beta-1 integrin, C3a, P-selectin, p38 MAPK, C3aR, PI3K cat class IB (p110-gamma), IL-3 receptor
200	Production of reactive oxygen species and arachidonic acid metabolites by neutrophils in asthma	68	0.00106821	0.00723442	12	Substance P extracellular region, PI3K cat class IA, PKC, PLC-beta, AP-2 alpha subunits, Substance P receptor, ALOX5, ALOX5AP, PA24A, p38 MAPK, PI3K cat class IB (p110-gamma), PLC-beta2
201	Development_TGF-beta family mediated differentiation of embryonic stem cells	42	0.00107157	0.00723442	9	TGF-beta 1, CD34, TGF-beta receptor type II, SOX17, TAZ, PECAM1, Lefty-2, Thrombomodulin, VEGFR-2
202	Signal transduction_Angiotensin II/ AGTR1 signaling via RhoA and JNK	78	0.00116904	0.00776719	13	COL1A1, Pyk2(FAK2), LBC, G-protein alpha-12 family, RECK, G-protein alpha-12, TLR4, eNOS, MMP-2, CTGF, PAI1, MLCK, Collagen III
203	Notch signaling in oligodendrocyte precursor cell differentiation in multiple sclerosis	27	0.00117338	0.00776719	7	NOTCH1 (NICD), TGF-beta 1, NOTCH1 receptor, DTX1, MAML1, NOTCH1 (NEXT), Jagged1
204	Inhibition of TGF-beta 1 signaling in early colorectal cancer	27	0.00117338	0.00776719	7	TGF-beta 1, PI3K cat class IA, TGF-beta receptor type II, Beta-fodrin, MMP-2, AKT(PKB), Thrombospondin 1
205	Regulatory T cells in murine model of contact hypersensitivity	27	0.00117338	0.00776719	7	TNF-R2, FasR(CD95), 5'-NTD, NF-kB, ENP1, P-selectin, Adenosine A2a receptor
206	PI3K signaling in gastric cancer	51	0.00119162	0.00784962	10	HGF, PI3K cat class IA, alpha-V/beta-3 integrin, EGFR, Beta-catenin, CCXCR1, AKT(PKB), PAI1, BMP2, MDR1
207	Immune response_LTBR1 signaling	60	0.00123377	0.00808802	11	COX-2 (PTGS2), PI3K cat class IA, PKC, cAMP-GEFI, PLC-beta, Adenylate cyclase, eNOS, AKT(PKB), PI3K reg class IB (p101), PI3K cat class IB (p110-gamma), PLC-beta2
208	Oxidative stress_ROS-induced cellular signaling	108	0.00125045	0.00815801	16	NOTCH1 (NICD), COX-2 (PTGS2), p38alpha (MAPK14), PRKD1, PKC, ATM, IRP2, c-Abl, EGR1, NF-kB, AKT(PKB), NIK(MAP3K14), Catalase, p38 MAPK, PAI1, NALP3
209	Prostaglandins and leukotrienes-mediated induction of expression of mucins in normal and asthmatic epithelium	43	0.00128019	0.00831203	9	PGE2R2, PGE2R4, PLC-beta, PKC-alpha, EGFR, Adenylate cyclase, PGF2aR, p90RSK2(RPS6KA3), NF-kB
210	Cell adhesion_Plasmin signaling	35	0.00129359	0.00831945	8	TGF-beta 1, PI3K cat class IA, TGF-beta receptor type II, Laminin 1, FGF2, VEGFR-2, PZP, p38 MAPK
211	Development_WNT and Notch signaling in early cardiac myogenesis	35	0.00129359	0.00831945	8	NOTCH1 (NICD), NOTCH1 receptor, WNT, MEF2C, Beta-catenin, NOTCH1 (NEXT), Jagged1, BMP2
212	Development_Negative regulation of WNT/Beta-catenin signaling in the nucleus	89	0.00137444	0.00875142	14	NF-AT5, TRRAP, Calcineurin A (catalytic), WNT, SOX17, HIC1, eNOS, LATS2, Beta-catenin, BCL9/B9L, PC1-CTT, TLE, PJA2, HIC5
213	Hypertrophy of asthmatic airway smooth muscle cells	70	0.00138919	0.00875142	12	Smooth muscle myosin, TGF-beta 1, EDNRB, MYH11, TGF-beta 3, TGF-beta receptor type II, EGFR, PDGF-R-alpha, AKT(PKB), MLCK, EDNRA, PDGF-R-beta
214	Development_Self-renewal of adult neural stem cells	52	0.001393	0.00875142	10	NOTCH1 (NICD), DLL1, NOTCH1 receptor, GFAP, MAML1, HDAC3, GLI-1, NOTCH1 (NEXT), DLL4, GLI-2
215	Signal transduction_Additional pathways of NF-kB activation (in the cytoplasm)	52	0.001393	0.00875142	10	PRKD1, PI3K cat class IA, NF-kB1 (p50), PKC-alpha, MAP3K3, Adenylate cyclase, AKT(PKB), NIK(MAP3K14), PI3K reg class IB (p101), PI3K cat class IB (p110-gamma)
216	Immune response_Lysophosphatidic acid signaling via NF-kB	52	0.001393	0.00875142	10	COX-2 (PTGS2), PKD, PKC, LPAR1, MAP3K3, MMP-2, NF-kB, A20, p38 MAPK, p90Rsk
217	Platelet activation during ADAM-TS13-deficient thrombotic microangiopathy development	28	0.00147993	0.00925468	7	JAM3, CALDAG-GEFI, von Willebrand factor, Collagen VI, P-selectin, Collagen I, Collagen III
218	Development_Role of HGF in hematopoietic stem cell mobilization	21	0.00153061	0.00948422	6	HGF, PI3K cat class IA, RECK, MMP-14, MMP-2, AKT(PKB)
219	Development_Role of G-CSF in hematopoietic stem cell mobilization	21	0.00153061	0.00948422	6	S1P1 receptor, Cathepsin G, MMP-14, DPP4, Cathepsin K, SDF-1
220	Inhibition of apoptosis in multiple myeloma	36	0.00157213	0.00968516	8	NOTCH1 receptor, TLR4, FasR(CD95), EGR1, c-FLIP(Long), NF-kB, IGF-1, Jagged1
221	Development_Stimulation of differentiation of mouse embryonic fibroblasts into adipocytes by extracellular factors	71	0.00157732	0.00968516	12	EGR2 (Krox20), Prostacyclin receptor, Lysyl oxidase, BMP receptor 2, FKHR, Adenylate cyclase, LIF, p90RSK2(RPS6KA3), SMAD1, IGF-1, p38 MAPK, BMP2
222	Regulation of VEGF expression in lung cancer	53	0.00162121	0.00990984	10	COX-2 (PTGS2), microRNA 126, PI3K cat class IA, alpha-V/beta-3 integrin, MMP-2, IL-1RI, EPAS1, NF-kB, AKT(PKB), miR-126-3p
223	Immune response_Regulatory role of C1q in platelet activation	15	0.00179289	0.0109101	5	PKC, C3b, P-selectin, Collagen I, Collagen III
224	Role of Neuregulin 1 and Thymosin beta-4 in myocardium regeneration after infarction	29	0.00184548	0.011081	7	ITGB1, PI3K cat class IA, alpha-5/beta-1 integrin, Alpha-parvin, AKT(PKB), ITGA5, ILK
225	Bone metastases in Prostate Cancer	29	0.00184548	0.011081	7	WNT, CCR2, PTHR1, IGF-1, SDF-1, EDNRA, Kallikrein 3 (PSA)
226	Role of IFN-beta in activation of T cell apoptosis in multiple sclerosis	29	0.00184548	0.011081	7	FasR(CD95), c-FLIP(Short), c-FLIP(Long), 5'-NTD, PP2A catalytic, AKT(PKB), Adenosine A2a receptor
227	Vascular endothelial cell damage in SLE	63	0.00186407	0.0110848	11	HGF, TGF-beta 1, alpha-4/beta-1 integrin, IL-1RI, alpha-5/beta-1 integrin, von Willebrand factor, NF-kB, C3a, P-selectin, p38 MAPK, PAI1
228	Neurophysiological process_NMDA-dependent postsynaptic long-term potentiation in CA1 hippocampal neurons	82	0.00187224	0.0110848	13	Pyk2(FAK2), cAMP-GEFI, PKC-alpha, NR2, Protein kinase G, eNOS, RASGRF2, AKT(PKB), Ryanodine receptor 3, MNK1, NR2A, p90Rsk, PLC-beta2
229	Blood coagulation_GPVI-dependent platelet activation	54	0.00187879	0.0110848	10	Talin, CALDAG-GEFI, PKC-alpha, ITGB3, Fyn, PECAM1, von Willebrand factor, GRAP2, GP-V, Collagen I
230	ERBB family and HGF signaling in gastric cancer	54	0.00187879	0.0110848	10	HGF, COX-2 (PTGS2), PI3K cat class IA, HDC, EGFR, Neuropilin-1, Beta-catenin, EGR1, AKT(PKB), p38 MAPK
231	Gamma-secretase regulation of osteogenesis	37	0.0018961	0.0111386	8	COL1A1, NOTCH1 (NICD), DLL1, NOTCH1 receptor, M-CSF receptor, NF-kB, NOTCH1 (NEXT), Jagged1
232	Expression targets of Tissue factor signaling in cancer	22	0.00199292	0.0116068	6	ITGB1, GFPT2, Coagulation factor X, PAR1, CTGF, PAI1
233	Role of Huntingtin in regulation of BDNF in Huntington's disease	22	0.00199292	0.0116068	6	PI3K cat class IA, Calcineurin A (catalytic), PSD-95, AKT(PKB), Kinesin light chain, IGF-1
234	Regulation and signaling of HGF receptor (Met) and MSP receptor (RON) in lung cancer	73	0.00201668	0.011695	12	HGF, COX-2 (PTGS2), p38alpha (MAPK14), PI3K cat class IA, PKC-alpha, MMP-2, Beta-catenin, FGF2, AKT(PKB), Thrombospondin 1, p90Rsk, Gamma adducin
235	Signal transduction_CXCR4 signaling via PI3K cascade	46	0.0021088	0.0121256	9	PI3K cat class IA, NF-kB1 (p50), FKHR, eNOS, Beta-catenin, AKT(PKB), PI3K reg class IB (p101), SDF-1, PI3K cat class IB (p110-gamma)
236	Neurophysiological process_Receptor-mediated axon growth repulsion	46	0.0021088	0.0121256	9	Plexin A1, Plexin A2, EGFR, Neuropilin-1, Fer, Fyn, Ephrin-A receptors, CRMP2, c-Fes
237	WNT signaling in invasive-type melanoma cells	38	0.00227048	0.0128228	8	TGF-beta 1, cPKC (conventional), ROR2, PKC, Filamin-A (CTF), MMP-2, Beta-catenin, Filamin A
238	Cell adhesion_Tight junctions	38	0.00227048	0.0128228	8	ITGB1, JAM2, Claudin-11, JAM3, Claudin-19, MUPP1, ZO-1, Caveolin-1
239	IgE-dependent production of pro-inflammatory mediators by neutrophils in asthma	38	0.00227048	0.0128228	8	COX-2 (PTGS2), Substance P extracellular region, Calcineurin A (catalytic), HDC, Substance P receptor, NF-kB, p38 MAPK, Fc epsilon RI alpha
240	Development_WNT/Beta-catenin signaling in organogenesis	30	0.0022773	0.0128228	7	PROX1, WNT, Neuropilin-1, PLP1, Beta-catenin, Neuroligin 3, BMP2
241	Development_WNT/Beta-catenin signaling in cell differentiation	30	0.0022773	0.0128228	7	Kindlin-2, PROX1, WNT, SLUG, Beta-catenin, VEGFR-2, BMP2
242	Development_Role of IL-8 in angiogenesis	65	0.00241419	0.0134226	11	VE-cadherin, PI3K cat class IA, EGFR, MMP-14, VEGFR-2, NF-kB, AKT(PKB), Caveolin-1, PI3K reg class IB (p101), PI3K cat class IB (p110-gamma), CARD11
243	Muscle contraction_Regulation of eNOS activity in endothelial cells	65	0.00241419	0.0134226	11	PI3K cat class IA, EDNRB, PLC-beta, ETS1, eNOS, EPAS1, ETS2, VEGFR-2, AKT(PKB), Caveolin-1, PI3K cat class IB (p110-gamma)
244	Renal tubulointerstitial injury in Lupus Nephritis	65	0.00241419	0.0134226	11	TNF-R2, TGF-beta 1, CCL21, alpha-4/beta-1 integrin, CMKLR1, M-CSF receptor, CCR2, RIPK1, PAI1, Collagen I, Collagen III
245	Regulation of mast cell survival in asthma	47	0.0024643	0.0134226	9	TNF-R2, TrkA, GM-CSF receptor, FasR(CD95), Chymase, alpha-5/beta-1 integrin, c-FLIP(Long), AKT(PKB), IL-3 receptor
246	TGF-beta signaling via SMADs in breast cancer	47	0.0024643	0.0134226	9	TGF-beta 1, TGF-beta 3, ETS1, TGF-beta receptor type II, SLUG, MMP-14, CTGF, PAI1, GLI-2
247	Development_HGF signaling pathway	47	0.0024643	0.0134226	9	HGF, COX-2 (PTGS2), PI3K cat class IA, DOCK2, FasR(CD95), Beta-catenin, EGR1, AKT(PKB), C3G
248	Inhibition of remyelination in multiple sclerosis: role of cell-cell and ECM-cell interactions	47	0.0024643	0.0134226	9	ITGB1, Claudin-11, TrkA, PKC, alpha-V/beta-1 integrin, Connexin 47, PLP1, Fyn, Connexin 45
249	Immune response_PGE2 common pathways	47	0.0024643	0.0134226	9	COX-2 (PTGS2), PGE2R2, PGE2R4, COX-1 (PTGS1), PLC-beta, Adenylate cyclase, SLC21A2, AKT(PKB), PI3K cat class IB (p110-gamma)
250	Cytoskeleton remodeling_Substance P mediated membrane blebbing	16	0.00247285	0.0134226	5	Substance P extracellular region, G-protein alpha-12 family, Substance P receptor, Dynamin, MLCK
251	Role of alpha-V/ beta-6 integrin in colorectal cancer	23	0.00255343	0.01375	6	TGF-beta 1, PKC, ITGAV, ETS1, MMP-2, Collagen I
252	Apoptosis and survival_Beta-2 adrenergic receptor anti-apoptotic action	23	0.00255343	0.01375	6	FKHR, Beta-2 adrenergic receptor, AKT(PKB), PI3K reg class IB (p101), PI3K cat class IB (p110-gamma), Adenylate cyclase type VII
253	HGF signaling in melanoma	39	0.00270045	0.0143145	8	HGF, PI3K cat class IA, PKC-alpha, SLUG, Beta-catenin, EGR1, AKT(PKB), p38 MAPK
254	Activation of Notch signaling in breast cancer	39	0.00270045	0.0143145	8	NOTCH1 (NICD), DLL1, NOTCH1 precursor, NOTCH4, MAML2, Jagged1, TCF8, p38 MAPK
255	FGF2 signaling in melanoma	39	0.00270045	0.0143145	8	PI3K cat class IA, MMP-2, Perlecan, FGF2, Caveolin-1, SPRY2, p38 MAPK, Collagen I
256	Blood coagulation_Blood coagulation	39	0.00270045	0.0143145	8	A2M, Coagulation factor XIII A, TFPI, Coagulation factor X, Thrombomodulin, von Willebrand factor, Protein S, PAI1
257	Signal transduction_PDGF signaling via JAK-STAT and reactive oxygen species (ROS)	66	0.00273476	0.01444	11	Tyk2, cPLA2, c-Abl, EGR1, PDGFR-ab, PDGF-R-alpha, PDGF receptor, TFII-I, SSH1L, PDGF-D, PDGF-R-beta
258	SHH signaling in colorectal cancer	31	0.00278303	0.0145253	7	WNT, SIP1 (ZFHX1B), Beta-catenin, GLI-1, PDGF-R-alpha, SUFU, GLI-2
259	Putative glucocorticoid- and LABA-mediated inhibition of pro-fibrotic signaling in airway fibroblasts/myofibroblasts	31	0.00278303	0.0145253	7	TGF-beta 1, cAMP-GEFI, GCR, MKP-1, Beta-2 adrenergic receptor, p38 MAPK, Collagen III
260	Alternative complement cascade disruption in age-related macular degeneration	31	0.00278303	0.0145253	7	C3, Factor I, C3b, Factor H, iC3b, C3a, C3aR
261	Common mechanisms of Th17 cell migration	48	0.00286572	0.0147302	9	MCAM, PLC-beta, alpha-4/beta-1 integrin, CCR2, Laminin 8, PI3K reg class IB (p101), P-selectin, Collagen I, PI3K cat class IB (p110-gamma)
262	Main genetic and epigenetic alterations in lung cancer	48	0.00286572	0.0147302	9	HGF, Neuropilin-2, TGF-beta 1, RECK, TGF-beta receptor type II, EGFR, Neuropilin-1, MMP-2, IGF-1
263	Signal transduction_Adenosine A3 receptor signaling pathway	48	0.00286572	0.0147302	9	PI3K cat class IA, PKC, PLC-beta, Adenylate cyclase, Rho GTPase, AKT(PKB), PI3K reg class IB (p101), p38 MAPK, PI3K cat class IB (p110-gamma)
264	Muscle contraction_Relaxin signaling pathway	48	0.00286572	0.0147302	9	EDNRB, PDE4D, eNOS, MMP-2, NF-kB, AKT(PKB), PDE4B, p90Rsk, PI3K cat class IB (p110-gamma)
265	Eosinophil survival in asthma	67	0.00308879	0.0158169	11	TRUNDD(TNFRSF10D), PGE2R2, ST2(L), TrkA, GM-CSF receptor, PGD2R, CSF2RB, IL-33, CRLF2, p38 MAPK, IL-3 receptor
266	Stem cells_Pancreatic cancer stem cells in tumor metastasis	40	0.00319143	0.0162811	8	Pyk2(FAK2), Fyn, MELC, MyHC, PI3K reg class IB (p101), SDF-1, MLCK, PI3K cat class IB (p110-gamma)
267	Role of integrins in eosinophil degranulation in asthma	58	0.00325826	0.0165598	10	Substance P extracellular region, PI3K cat class IA, GM-CSF receptor, PKC, alpha-4/beta-1 integrin, CSF2RB, C3b, Substance P receptor, p38 MAPK, PI3K cat class IB (p110-gamma)
268	Tissue Factor signaling in cancer via PAR1 and PAR2	49	0.00331706	0.016697	9	Pyk2(FAK2), G-protein alpha-12 family, PI3K cat class IA, PKC-alpha, EGFR, EGR1, Coagulation factor X, PAR1, AKT(PKB)
269	Transcription_CREB signaling pathway	49	0.00331706	0.016697	9	cPKC (conventional), PI3K cat class IA, Galpha(s)-specific amine GPCRs, PKC-alpha, CACNA1C, PP2A catalytic, AKT(PKB), p38 MAPK, p90Rsk
270	Involvement of VEGF signaling in the progression of lung cancer	17	0.00332216	0.016697	5	Fyn, VEGFR-2, AKT(PKB), p38 MAPK, VEGFR-3
271	Immune response_Gastrin in inflammatory response	68	0.00347872	0.0174193	11	COX-2 (PTGS2), p38alpha (MAPK14), PI3K cat class IA, PKC-alpha, EGFR, MAP2K5 (MEK5), MEF2C, MEF2, AKT(PKB), NIK(MAP3K14), Stromelysin-1
272	Reactive oxygen and nitrogen species production in eosinophils in asthma	59	0.00370534	0.0184181	10	Histamine H1 receptor, ST2(L), ITGB1, PI3K cat class IA, GM-CSF receptor, ITGA4, IL-33, C3a, C3aR, IL-3 receptor
273	Signal transduction_Production and main functions of biologically active prostaglandins and Thromboxane A2	59	0.00370534	0.0184181	10	COX-2 (PTGS2), PGE2R2, PGE2R4, COX-1 (PTGS1), PTGIS, Prostacyclin receptor, PGD2R, cPLA2, SLC21A2, PGF2aR
274	Immune response_C5a signaling	50	0.00382248	0.018931	9	SPHK1, PKC, PLC-beta, NF-kB, AKT(PKB), p38 MAPK, PAI1, p90Rsk, PI3K cat class IB (p110-gamma)
275	Immune response_B cell antigen receptor (BCR) pathway	110	0.00398149	0.0194105	15	LRRK1, Calcineurin A (catalytic), NF-kB1 (p50), alpha-4/beta-1 integrin, FKHR, ETS1, PIP5KIII, EGR1, PP2A catalytic, NF-kB, AKT(PKB), PIP5KI, p38 MAPK, PI3K cat class IA (p110-delta), CARD11
276	Immune response_LPS-induced platelet activation	25	0.00401845	0.0194105	6	COX-2 (PTGS2), Protein kinase G1, TLR4, PAR1, P-selectin, Collagen I
277	HBV-dependent transcription regulation leading to HCC	25	0.00401845	0.0194105	6	TGF-beta 1, EGR2 (Krox20), NUR77, MMP-14, MMP-2, EGR1
278	Role of keratinocytes and Langerhans cells in skin sensitization	25	0.00401845	0.0194105	6	TNF-R2, IL-18R1, CCL21, IL-1RI, NIK(MAP3K14), NALP3
279	Dual role of BMP signaling in gastric cancer	25	0.00401845	0.0194105	6	PI3K cat class IA, BMP receptor 2, SMAD9 (SMAD8), SMAD1, AKT(PKB), BMP2
280	Interaction of deficient alpha-MSH signaling with TNF-alpha in melanoma	33	0.00404803	0.0194105	7	COX-2 (PTGS2), ITGB1, NF-kB1 (p50), SLUG, SIP1 (ZFHX1B), NF-kB, Catalase
281	Development_EGF-induced proliferation of Type C cells in SVZ of adult brain	33	0.00404803	0.0194105	7	PI3K cat class IA, EGFR, Fyn, GLI-1, AKT(PKB), SUFU, GLI-2
282	Chemotaxis_CCL19- and CCL21-mediated chemotaxis	33	0.00404803	0.0194105	7	PGE2R2, Pyk2(FAK2), PGE2R4, CCL21, Adenylate cyclase, p38 MAPK, PLC-beta2
283	SHH signaling in melanoma	33	0.00404803	0.0194105	7	TGF-beta 1, SLUG, MMP-2, GLI-1, PDGF-R-alpha, SUFU, GLI-2
284	T follicular helper cell dysfunction in SLE	90	0.00432766	0.0206671	13	PI3K cat class IA, c-Maf, FKHR, Tyk2, RIPK1, Fyn, TLR7, NF-kB, IL4RA, AKT(PKB), NIK(MAP3K14), A20, CARD11
285	Mechanisms of drug resistance in SCLC	70	0.00437654	0.0206671	11	ITGB1, PI3K cat class IA, alpha-4/beta-1 integrin, alpha-V/beta-1 integrin, alpha-V/beta-3 integrin, Laminin 1, alpha-5/beta-1 integrin, FGF2, AKT(PKB), IGF-1, MDR1
286	Chemoresistance pathways mediated by constitutive activation of PI3K pathway and BCL-2 in small cell lung cancer	42	0.00437903	0.0206671	8	BMX, PI3K cat class IA, FKHR, alpha-5/beta-1 integrin, FGF2, AKT(PKB), IGF-1, Collagen I
287	Signal transduction_PKA signaling	51	0.00438623	0.0206671	9	LBC, G-protein alpha-12 family, AKAP11, PDE4D, AKAP12, AKAP2, Adenylate cyclase, PP2A regulatory, PDE3A
288	Epithelial cell anoikis in COPD	51	0.00438623	0.0206671	9	Talin, BPAG2, PI3K cat class IA, Alpha-parvin, Alpha-actinin, BPAG1, AKT(PKB), p38 MAPK, ILK
289	Development_c-Kit ligand signaling pathway during hemopoiesis	61	0.00474456	0.0222781	10	Pyk2(FAK2), PI3K cat class IA, PKC-alpha, SLUG, GRAP, Fyn, AKT(PKB), GRAP2, p90Rsk, SDF-1
290	Nicotine / Beta-adrenergic signaling in lung cancer	34	0.0048238	0.0224175	7	PKC-alpha, Adenylate cyclase, Beta-2 adrenergic receptor, AKT(PKB), Beta-adrenergic receptor, PI3K reg class IB (p101), PI3K cat class IB (p110-gamma)
291	G-protein signaling_RhoA regulation pathway	34	0.0048238	0.0224175	7	RhoGAP1, G-protein alpha-12 family, BMX, Fyn, Ephrin-A receptors, IGF-1, Myosin IXb
292	Oxidative stress_ROS-mediated activation of MAPK via inhibition of phosphatases	34	0.0048238	0.0224175	7	EGFR, MKP-1, PP2A regulatory, PP2A catalytic, IL4RA, p38 MAPK, PDGF-R-beta
293	CHDI_DEGs from Replication data_Causal network	81	0.00488053	0.0225693	12	Calcineurin A (catalytic), PKC, NF-kB1 (p50), cPLA2, WNT, Beta-catenin, EGR1, AKT(PKB), NIK(MAP3K14), LPP3, ILK, Collagen I
294	Signal transduction_Adenosine A2B receptor signaling pathway	71	0.00488974	0.0225693	11	PI3K cat class IA, Calcineurin A (catalytic), CALDAG-GEFI, PKC, cAMP-GEFI, NF-kB1 (p105), PLC-beta, Adenylate cyclase, eNOS, AKT(PKB), p38 MAPK
295	Cell adhesion_Endothelial cell contacts by junctional mechanisms	26	0.00494831	0.0226853	6	Connexin 37, VE-cadherin, JAM2, ZO-1, Beta-catenin, Alpha-actinin
296	Signal transduction_HTR2A-dependent arachidonic acid production	26	0.00494831	0.0226853	6	COX-2 (PTGS2), G-protein alpha-12 family, PLC-beta, cPLA2, HTR2A, p38 MAPK
297	G-protein signaling_Proinsulin C-peptide signaling	52	0.00501272	0.0227839	9	COX-2 (PTGS2), PI3K cat class IA, PLC-beta, PKC-alpha, eNOS, NF-kB, AKT(PKB), PI3K reg class IB (p101), PI3K cat class IB (p110-gamma)
298	Development_ACM2 and ACM4 activation of ERK	43	0.00508733	0.0227839	8	Pyk2(FAK2), PLC-beta, PKC-alpha, EGFR, Caldesmon, EGR1, Fyn, PI3K cat class IB (p110-gamma)
299	HGF receptor (Met) and MSP receptor (RON) signaling pathways in SCLC	43	0.00508733	0.0227839	8	HGF, p38alpha (MAPK14), Pyk2(FAK2), PI3K cat class IA, FGF2, AKT(PKB), Thrombospondin 1, Gamma adducin
300	Chemotaxis_CCL16-, CCL20-, CXCL16- and CCL25-mediated cell migration	43	0.00508733	0.0227839	8	PLC-beta, CCR2, MMP-2, AKT(PKB), Stromelysin-1, PI3K reg class IB (p101), MLCK, PI3K cat class IB (p110-gamma)
301	Effect of H. pylori infection on gastric epithelial cells motility	43	0.00508733	0.0227839	8	ITGB1, PKC-alpha, ZO-1, DOCK1, c-Abl, Beta-catenin, alpha-5/beta-1 integrin, Alpha-actinin
302	Development_S1P3 receptor signaling pathway	43	0.00508733	0.0227839	8	PI3K cat class IA, PLC-beta, Adenylate cyclase, eNOS, AKT(PKB), PDGF receptor, PI3K reg class IB (p101), PI3K cat class IB (p110-gamma)
303	FGF signaling in Prostate Cancer	43	0.00508733	0.0227839	8	PI3K cat class IA, FGF7, FGF17, FGF2, AKT(PKB), SPRY2, SPRY1, FGF9
304	Muscle contraction_Oxytocin signaling in uterus and mammary gland	62	0.0053435	0.0237742	10	COX-2 (PTGS2), cPKC (conventional), PKC, PKC-alpha, cPLA2, EGFR, PGF2aR, CACNA1C, PP2A catalytic, PLC-beta2
305	Regulation of intrinsic membrane properties and excitability of striatonigral medium spiny neurons in Huntington's disease	62	0.0053435	0.0237742	10	Dopamine D1A receptor, cPKC (conventional), PKC, PDE10A, CACNA1C, Kv1.2, SHANK, Kv4.2 channel, PDE1B, G-protein alpha-olf
306	Plasminogen activators signaling in pancreatic cancer	35	0.00570636	0.0248992	7	HGF, TGF-beta 1, EGFR, MMP-14, MMP-2, IL-1RI, PAI1
307	Th2 cytokine- and TNF-alpha-induced inflammatory response in asthmatic airway fibroblasts	35	0.00570636	0.0248992	7	COX-2 (PTGS2), ITGB1, TGF-beta 1, alpha-5/beta-1 integrin, NF-kB, IL4RA, ITGA5
308	Role of growth factor receptors transactivation by Hyaluronic acid / CD44 signaling in tumor progression	35	0.00570636	0.0248992	7	HGF, TGF-beta 1, PI3K cat class IA, PKC-alpha, EGFR, MMP-2, MDR1
309	Cell adhesion_Alpha-4 integrins in cell migration and adhesion	35	0.00570636	0.0248992	7	ITGB1, PI3K cat class IA, ITGA4, alpha-4/beta-1 integrin, DOCK1, GIT2, Filamin A
310	Action of lithium on synaptic transmission and autophagy	35	0.00570636	0.0248992	7	Dopamine D1A receptor, PLC-beta, PKC-alpha, Adenylate cyclase, PP2A regulatory, PP2A catalytic, Adenylate cyclase type VII
311	Immune response_HMGB1/RAGE signaling pathway	53	0.00570644	0.0248992	9	PI3K cat class IA, TLR4, MEF2C, p90RSK2(RPS6KA3), NF-kB, AKT(PKB), Secretogranin II, p38 MAPK, PAI1
312	IGF signaling in lung cancer	44	0.00587999	0.0254925	8	PI3K cat class IA, ATM, MAP2K5 (MEK5), MMP-2, AKT(PKB), IGF-1, p38 MAPK, p90Rsk
313	Transition of HCC cells to invasive and migratory phenotype	44	0.00587999	0.0254925	8	Pyk2(FAK2), PI3K cat class IA, SIP1 (ZFHX1B), MMP-14, MMP-2, Beta-catenin, EGR1, AKT(PKB)
314	Transport_Macropinocytosis regulation by growth factors	63	0.00599999	0.0259299	10	HGF, TrkA, EGFR, M-CSF receptor, PDGF-R-alpha, AKT(PKB), PDGF receptor, Leptin receptor, WaspIP, PDGF-R-beta
315	Activation of TGF-beta signaling in pancreatic cancer	27	0.00602686	0.0259633	6	TGF-beta 1, TGF-beta receptor type II, SLUG, DAB2, PAI1, GLI-2
316	Translation_Regulation of EIF4F activity	54	0.00647197	0.0277926	9	TGF-beta 1, PI3K cat class IA, TGF-beta receptor type II, EGFR, eIF4A, PP2A catalytic, AKT(PKB), MNK1, p38 MAPK
317	IGF-1 signaling in pancreatic cancer	36	0.00670427	0.0280661	7	COX-2 (PTGS2), PI3K cat class IA, NUAK1, ATM, MMP-14, MMP-2, IGF-1
318	Development_Hedgehog and PTH signaling pathways in bone and cartilage development	36	0.00670427	0.0280661	7	COL1A1, PLC-beta, PTHR1, EGR1, COL1A2, GLI-1, GLI-2
319	Myeloid-derived suppressor cells and M2 macrophages in cancer	64	0.00671763	0.0280661	10	COX-2 (PTGS2), PGE2R2, IRF8, PGE2R4, TGF-beta 1, M-CSF receptor, TLR4, EPAS1, NF-kB, IL4RA
320	Neurophysiological process_Activity-dependent synaptic AMPA receptor removal	64	0.00671763	0.0280661	10	cPKC (conventional), Calcineurin A (catalytic), MAP-1B, PKC, PLC-beta, AP-2 alpha subunits, PKC-alpha, PSD-95, PP2A catalytic, Nesprin 1
321	Retinal ganglion cell damage in glaucoma	45	0.00676316	0.0280661	8	TrkA, Calcineurin A (catalytic), EDNRB, A2M, C3, Factor H, NF-kB, EDNRA
322	LKB1 signaling pathway in lung cancer cells	45	0.00676316	0.0280661	8	COX-2 (PTGS2), ITGB1, TGF-beta 1, Lysyl oxidase, Beta-catenin, NF-kB, TCF8, Collagen I
323	Immune response_TNF-R2 signaling pathways	45	0.00676316	0.0280661	8	TNF-R2, BMX, PI3K cat class IA, VEGFR-2, NF-kB, AKT(PKB), NIK(MAP3K14), p38 MAPK
324	Differentiation of Th2 cells in asthma	45	0.00676316	0.0280661	8	Histamine H1 receptor, PI3K cat class IA, GM-CSF receptor, NOTCH1 receptor, CCR2, AKT(PKB), Histamine H2 receptor, Jagged1
325	G-protein signaling_Regulation of Cyclic AMP levels by ACM	45	0.00676316	0.0280661	8	PDE1C, cAMP-GEFI, PLC-beta, PKC-alpha, PDE1A, Adenylate cyclase type IV, PDE1B, Adenylate cyclase type VII
326	Role of cell adhesion molecules in progression of pancreatic cancer	45	0.00676316	0.0280661	8	ITGB1, alpha-V/beta-3 integrin, Laminin 1, IL-1RI, Beta-catenin, alpha-5/beta-1 integrin, ITGA5, Collagen I
327	Role of DNA methylation in progression of multiple myeloma	45	0.00676316	0.0280661	8	SFRP4, IRF8, NOTCH1 receptor, WNT, Beta-catenin, EGR1, RHG7, NF-kB
328	Stem cells_Putative pathways of telomerase regulation in glioblastoma stem cells	20	0.00710289	0.0292967	5	PI3K cat class IA, PP2A catalytic, TEP1, AKT(PKB), PI3K cat class IB (p110-gamma)
329	Development_FGF2-dependent induction of EMT	20	0.00710289	0.0292967	5	PI3K cat class IA, IL-1RI, FGF2, AKT(PKB), Collagen I
330	Development_Astrocyte differentiation (general schema)	28	0.00726694	0.0295389	6	DLL1, NOTCH1 receptor, BMP receptor 2, GFAP, LIF, BMP2
331	Role of Th17 cells in asthma	28	0.00726694	0.0295389	6	TGF-beta 1, EGFR, ALOX5, ALOX5AP, NF-kB, p38 MAPK
332	SHH signaling in oligodendrocyte precursor cells differentiation in multiple sclerosis	13	0.0072708	0.0295389	4	PLP1, GLI-1, SUFU, GLI-2
333	Immune response_Platelet activating factor/ PTAFR pathway signaling	55	0.00731397	0.0295389	9	PI3K cat class IA, Calcineurin A (catalytic), PLC-beta, Tyk2, Adenylate cyclase, NF-kB, AKT(PKB), p38 MAPK, NF-AT
334	Chemotaxis_CCL2-induced chemotaxis	55	0.00731397	0.0295389	9	Pyk2(FAK2), PI3K cat class IA, cPLA2, CCR2, PA24A, PI3K reg class IB (p101), p38 MAPK, PI3K cat class IB (p110-gamma), PLC-beta2
335	Immune response_T cell co-signaling receptors, schema	55	0.00731397	0.0295389	9	BPAG2, PP2135, Nectin-3, DPP4, Collagen XXIII, Collagen V, Collagen VI, Collagen I, Collagen III
336	Immune response_CD28 signaling	55	0.00731397	0.0295389	9	PI3K cat class IA, Calcineurin A (catalytic), Fyn, NF-kB, AKT(PKB), GRAP2, PIP5KI, p38 MAPK, NF-AT
337	Immune response_CD40 signaling	65	0.00750008	0.0301113	10	COX-2 (PTGS2), Acid sphingomyelinase, PI3K cat class IA, FasR(CD95), c-FLIP(Long), NF-kB, AKT(PKB), NIK(MAP3K14), A20, p38 MAPK
338	Role of Tissue factor-induced Thrombin signaling in cancerogenesis	65	0.00750008	0.0301113	10	G-protein alpha-12 family, PKC-alpha, EGFR, MMP-2, Coagulation factor X, PAR1, AKT(PKB), MELC, P-selectin, MLCK
339	Signal transduction_Calcium signaling	46	0.00774302	0.0306056	8	cPKC (conventional), Calcineurin A (catalytic), PLC-beta, CaMK I, HDAC4, HDAC7, MEF2, PP2A catalytic
340	Transcription_Hypoxia- and receptor-mediated HIF-1 activation	46	0.00774302	0.0306056	8	HGF, PI3K cat class IA, FKHR, EGFR, AKT(PKB), MNK1, IGF-1, p38 MAPK
341	Development_Endothelin-1/EDNRA transactivation of EGFR	46	0.00774302	0.0306056	8	Pyk2(FAK2), PI3K cat class IA, PLC-beta, EGFR, CACNA1C, AKT(PKB), EDNRA, Collagen I
342	FGF signaling in pancreatic cancer	46	0.00774302	0.0306056	8	TGF-beta 1, PI3K cat class IA, FGF7, MMP-14, Beta-catenin, FGF2, NF-kB, AKT(PKB)
343	Down-regulation of mast cell functions through ITIM-containing inhibitory receptors in asthma	37	0.00782618	0.0306056	7	alpha-V/beta-3 integrin, Fer, Fyn, PECAM1, Fc epsilon RI beta, SHIP, Fc epsilon RI alpha
344	Development_Negative feedback regulation of WNT/Beta-catenin signaling	37	0.00782618	0.0306056	7	TRRAP, NKD1, WNT, LATS2, Beta-catenin, AAK1, NKD2
345	G-protein signaling_Regulation of p38 and JNK signaling mediated by G-proteins	37	0.00782618	0.0306056	7	Pyk2(FAK2), G-protein alpha-12 family, PLC-beta, MEF2C, PI3K reg class IB (p101), p38 MAPK, PI3K cat class IB (p110-gamma)
346	G-protein signaling_H-RAS regulation pathway	37	0.00782618	0.0306056	7	TIE2, PI3K cat class IA, RASA3, RasGRP4, RASGRF2, PDZ-GEF1, PDGF-R-beta
347	Role of alveolar cell senescence in COPD	37	0.00782618	0.0306056	7	ATM, eNOS, PP2A catalytic, CTGF, AKT(PKB), Caveolin-1, p38 MAPK
348	Regulation of Beta-catenin activity in colorectal cancer	56	0.00823716	0.0321202	9	PGE2R2, PGE2R4, PI3K cat class IA, PLC-beta, MAML1, Adenylate cyclase, Beta-catenin, AKT(PKB), ILK
349	Apoptosis and survival_nAChR in apoptosis inhibition and cell cycle progression	29	0.00868123	0.0335241	6	nAChR alpha-7, PI3K cat class IA, nAChR alpha, FKHR, Fyn, AKT(PKB)
350	Development_Auditory hair cell differentiation in embryogenesis	29	0.00868123	0.0335241	6	NOTCH1 (NICD), DLL1, PROX1, NOTCH1 receptor, NOTCH1 (NEXT), Jagged1
351	Immune response_Histamine H1 receptor signaling in immune response	47	0.00882583	0.0335241	8	Histamine H1 receptor, Calcineurin A (catalytic), PLC-beta, PKC-alpha, cPLA2, eNOS, Stromelysin-1, p38 MAPK
352	Development_PIP3 signaling in cardiac myocytes	47	0.00882583	0.0335241	8	HGF, G-protein alpha-12 family, PI3K cat class IA, AKT(PKB), IGF-1, PI3K reg class IB (p101), p90Rsk, PI3K cat class IB (p110-gamma)
353	Canonical Leptin pathways in breast cancer	47	0.00882583	0.0335241	8	PI3K cat class IA, CYP19, IL-1RI, Beta-catenin, VEGFR-2, NF-kB, AKT(PKB), Leptin receptor
354	Development_Schema: FGF signaling in embryonic stem cell self-renewal and differentiation	47	0.00882583	0.0335241	8	TGF-beta 1, CD34, SOX17, FGF2, VEGFR-2, SPRY2, TAL1, BMP2
355	Immune response_Role of DPP4 (CD26) in immune regulation	47	0.00882583	0.0335241	8	TGF-beta 1, Fyn, DPP4, NF-kB, Caveolin-1, IGF-2 receptor, SDF-1, CARD11
356	Development_WNT5A signaling	47	0.00882583	0.0335241	8	Protein kinase G1, ROR2, Calcineurin A (catalytic), PLC-beta, PKC-alpha, Beta-catenin, Filamin A, IRAG
357	Inflammatory response in ischemia-reperfusion injury during myocardial infarction	21	0.00884423	0.0335241	5	TLR4, CCR2, NF-kB, C3a, P-selectin
358	Development_Schema: Osteogenic and adipogenic differentiation of mesenchymal stem cells	21	0.00884423	0.0335241	5	NOTCH1 receptor, BMP6, IGF-1, Beta-adrenergic receptor, BMP2
359	Role of type 2 innate lymphoid cells in airway allergic inflammation and tissue repair	38	0.0090807	0.0340401	7	ST2(L), ROR-alpha, ETS1, EGFR, IL-33, CRLF2, PI3K cat class IA (p110-delta)
360	Signal transduction_Cyclic AMP signaling	38	0.0090807	0.0340401	7	Calcineurin A (catalytic), PKC, cAMP-GEFI, PHK alpha, PKC-alpha, Adenylate cyclase type IV, Adenylate cyclase type VII
361	Insulin-like growth factor family signaling in melanoma	38	0.0090807	0.0340401	7	PI3K cat class IA, PKC, ATM, Beta-catenin, AKT(PKB), IGF-1, p38 MAPK
362	Neutrophil chemotaxis in asthma	38	0.0090807	0.0340401	7	Substance P extracellular region, Substance P receptor, CCR2, Tissue kallikreins, NF-kB, PI3K reg class IB (p101), PI3K cat class IB (p110-gamma)
363	Development_Cytokine-mediated regulation of megakaryopoiesis	57	0.00924628	0.0343856	9	PI3K cat class IA, MYCT1, MafB, LIF, IL-1RI, NF-kB, GATA-1, AKT(PKB), SDF-1
364	CCR7 signaling pathways in dendritic cells in allergic contact dermatitis	57	0.00924628	0.0343856	9	Pyk2(FAK2), CCL21, CALDAG-GEFI, alpha-4/beta-1 integrin, AKT(PKB), PI3K reg class IB (p101), p38 MAPK, PI3K cat class IB (p110-gamma), PLC-beta2
365	ErbB2-induced breast cancer cell invasion	67	0.00927423	0.0343856	10	PI3K cat class IA, ITGA4, PKC-alpha, ETS1, EGFR, MMP-14, MMP-2, NF-kB, AKT(PKB), p38 MAPK
366	Ligand-independent activation of Androgen receptor in Prostate Cancer	67	0.00927423	0.0343856	10	PI3K cat class IA, EGFR, c-Abl, Beta-catenin, PP2A regulatory, FGF2, PP2A catalytic, AKT(PKB), IGF-1, Kallikrein 3 (PSA)
367	Androgen receptor activation and downstream signaling in Prostate cancer	110	0.00969976	0.0358653	14	TGF-beta 1, GCR, EGFR, Kallikrein 2, Versican, FGF2, PAR1, c-FLIP, AKT(PKB), Caveolin-1, SPRY2, SPRY1, IGF-1, Kallikrein 3 (PSA)
368	Neurophysiological process_ACM regulation of nerve impulse	48	0.0100179	0.0369409	8	cPKC (conventional), Calcineurin A (catalytic), PKC, PLC-beta, PKC-alpha, CACNA1G, CACNA1C, TRPC6
369	Immune response_Sublytic effects of membrane attack complex	68	0.0102735	0.0374074	10	TGF-beta 1, PKC, cPLA2, EGFR, c-FLIP(Long), AKT(PKB), MNK1, PI3K reg class IB (p101), p38 MAPK, PI3K cat class IB (p110-gamma)
370	PDGF activation of prostacyclin synthesis	30	0.0102822	0.0374074	6	COX-2 (PTGS2), PTGIS, Prostacyclin receptor, PKC-alpha, PA24A, PDGF-R-beta
371	Inhibition of Ephrin receptors in colorectal cancer	30	0.0102822	0.0374074	6	Ephrin-B receptor 4, WNT, Beta-catenin, Ephrin-A receptor 3, Ephrin-A receptors, Ephrin-B receptors
372	T regulatory cells in asthma	30	0.0102822	0.0374074	6	NOTCH1 (NICD), TGF-beta 1, NOTCH1 receptor, TGF-beta receptor type II, PDE4B, DLL4
373	Activation of TGF-beta signaling in advanced colorectal cancer	30	0.0102822	0.0374074	6	TGF-beta 1, PI3K cat class IA, TGF-beta receptor type II, AKT(PKB), p38 MAPK, PAI1
374	Transcription_p53 signaling pathway	39	0.0104764	0.0379105	7	ATM, MKP-1, MMP-2, Beta-catenin, VEGFR-2, PIAS1, NF-kB
375	Cell adhesion_PLAU signaling	39	0.0104764	0.0379105	7	HGF, alpha-8/beta-1 integrin, PI3K cat class IA, EGFR, AKT(PKB), PAI1, ILK
376	Origin of Langerhans cells in the steady-state and under inflammatory conditions	22	0.0108593	0.0391917	5	TGF-beta 1, TGF-beta receptor type II, M-CSF receptor, CCR2, P-selectin
377	PDE4 regulation of cyto/chemokine expression in arthritis	49	0.0113253	0.0407549	8	NF-kB p50/p50, PGE2R2, PGE2R4, PI3K cat class IA, cAMP-GEFI, NF-kB1 (p50), AKT(PKB), PDE4
378	Immune response_TLR2 and TLR4 signaling pathways	69	0.0113525	0.0407549	10	COX-2 (PTGS2), PI3K cat class IA, NF-kB1 (p105), Pellino 2, TLR4, NF-kB, AKT(PKB), NIK(MAP3K14), p38 MAPK, p90Rsk
379	Development_H3K27 demethylases in differentiation of stem cells	40	0.0120217	0.04293	7	UTX, MLL2, SMAD1, HOXA7, HOXA3, JMJD3, BMP2
380	Development_Astrocyte differentiation from adult stem cells	40	0.0120217	0.04293	7	BMP receptor 2, GFAP, LIF, SMAD9 (SMAD8), ID3, SMAD1, BMP2
381	Development_Embryonal epaxial myogenesis	31	0.012082	0.0430323	6	DLL1, NOTCH1 receptor, WNT, Beta-catenin, GLI-1, SUFU
382	Role of GITR in skin sensitization	15	0.012541	0.0444339	4	TNF-R2, CCL21, IL-1RI, p38 MAPK
383	Stem cells_Aberrant Hedgehog signaling in medulloblastoma stem cells	15	0.012541	0.0444339	4	PTCH2, GLI-1, SUFU, GLI-2
384	Cigarette smoke-induced proliferation, metaplasia and survival of airway epithelial cells	50	0.0127544	0.044723	8	p38alpha (MAPK14), nAChR alpha-7, Filaggrin, PI3K cat class IA, EGFR, MMP-2, p90Rsk, Loricrin
385	IGF-1 signaling in multiple myeloma	50	0.0127544	0.044723	8	ITGB1, PRKD1, PI3K cat class IA, FKHR, c-FLIP(Long), NF-kB, AKT(PKB), IGF-1
386	IgE- and MGF-induced Lyn-mediated production of cytokines and arachidonic acid metabolites in lung mast cells in asthma	50	0.0127544	0.044723	8	Calcineurin A (catalytic), PKC-alpha, cPLA2, Fyn, NF-kB, AKT(PKB), GRAP2, p38 MAPK
387	HBV-dependent NF-kB and PI3K/AKT pathways leading to HCC	50	0.0127544	0.044723	8	Pyk2(FAK2), TGF-beta 1, PI3K cat class IA, NF-kB1 (p105), PKC-alpha, A2M, NF-kB, AKT(PKB)
388	Signal transduction_MIF signaling pathway	60	0.0128371	0.0448967	9	COX-2 (PTGS2), PI3K cat class IA, cPLA2, TLR4, NF-kB, AKT(PKB), SFK, PI3K reg class IB (p101), PI3K cat class IB (p110-gamma)
389	Translation_Opioid receptors in regulation of translation	23	0.0131665	0.0458127	5	Metenkefalin, AKT(PKB), Leu-enkephalin, PI3K reg class IB (p101), PI3K cat class IB (p110-gamma)
390	Development_ERK5 in cell proliferation and neuronal survival	23	0.0131665	0.0458127	5	TrkA, MAP3K3, MAP2K5 (MEK5), MEF2C, p90RSK2(RPS6KA3)
391	Development_The role of GDNF ligand family/ RET receptor in cell survival, growth and proliferation	92	0.0132875	0.0459978	12	p38alpha (MAPK14), ITGB1, PI3K cat class IA, GFRalpha2, alpha-V/beta-3 integrin, EGR1, p90RSK2(RPS6KA3), NF-kB, c-FLIP, AKT(PKB), SHANK3, C3G
392	Glomerular injury in Lupus Nephritis	92	0.0132875	0.0459978	12	Protein kinase G1, Decorin, PKC-alpha, RIPK1, FasR(CD95), TGF-beta, NF-kB, AKT(PKB), C3a, A20, p38 MAPK, PDGF-R-beta
393	Role of Bregs in attenuation of T and NK cells mediated anti-tumor immune responses	41	0.0137249	0.047151	7	TGF-beta 1, CD1d, TGF-beta receptor type II, FasR(CD95), 5'-NTD, ENP1, Adenosine A2a receptor
394	Main growth factor signaling cascades in multiple myeloma cells	41	0.0137249	0.047151	7	PI3K cat class IA, FKHR, FGF2, VEGFR-2, NF-kB, AKT(PKB), IGF-1
395	Cytoskeleton remodeling_Role of PKA in cytoskeleton reorganisation	41	0.0137249	0.047151	7	LBC, alpha-4/beta-1 integrin, Adenylate cyclase, c-Abl, MELC, Fodrin (spectrin), MLCK
396	Development_EGFR signaling pathway	71	0.0137652	0.0471702	10	p38alpha (MAPK14), PI3K cat class IA, PKC-alpha, EGFR, MKP-1, MMP-2, NF-kB, AKT(PKB), p38 MAPK, ILK
397	Stem cells_Cooperation between Hedgehog, IGF-2 and HGF signaling pathways in medulloblastoma stem cells	32	0.0140924	0.0476891	6	HGF, PI3K cat class IA, Beta-catenin, GLI-1, AKT(PKB), GLI-2
398	Th2 cytokine-induced alternative activation of alveolar macrophages in asthma	32	0.0140924	0.0476891	6	ST2(L), CLEC10A, IL-33, MANR, IL4RA, JMJD3
399	Cytoskeleton remodeling_Reverse signaling by Ephrin-B	32	0.0140924	0.0476891	6	PINCH-2, Beta-catenin, Ephrin-B receptors, SDF-1, ILK, WaspIP
400	Upregulation of IL-8 expression in colorectal cancer	32	0.0140924	0.0476891	6	TGF-beta 1, NF-kB1 (p50), WNT, TGF-beta receptor type II, IL-1RI, Beta-catenin
401	Interleukins-induced inflammatory signaling in normal and asthmatic airway epithelium	32	0.0140924	0.0476891	6	ST2(L), IL-33, IL-1RI, IL-16, NF-kB, p38 MAPK
402	Immune response_Fc epsilon RI pathway: signaling through Fyn and PI3K	61	0.0142377	0.0479518	9	SPHK1, Fyn, Fc epsilon RI beta, NF-kB, AKT(PKB), KLC1, NF-AT, PI3K cat class IA (p110-delta), Fc epsilon RI alpha
403	Epigenetic alterations in ovarian cancer	82	0.01425	0.0479518	11	TrkA, TIMP3, Vasohibin-1, SSTR1, MMP-2, HDAC3, GLI-1, DAB2, Thrombospondin 1, DACT3, GLI-2
404	Development_Signaling pathways in embryonic hepatocyte maturation	51	0.0143113	0.0479518	8	HGF, PI3K cat class IA, LRH1, FasR(CD95), Beta-catenin, c-FLIP(Long), OSMR, AKT(PKB)
405	Signal transduction_NF-kB activation pathways	51	0.0143113	0.0479518	8	NF-kB1 (p105), Pellino 2, NF-kB1 (p50), TLR4, RIPK1, IL-1RI, NF-kB, NIK(MAP3K14)

## Sheet: Table S4 positive
ts-34
#	Maps	Total	p-value	FDR	In Data	Network Objects from Active Data
1	Cell cycle_Role of APC in cell cycle regulation	32	5.48035e-25	2.49356e-22	17	Nek2A, Aurora-B, BUB1, CDC25A, CDC20, Cyclin B, Tome-1, MAD2a, Emi1, Securin, ORC1L, Cyclin A, CDK1 (p34), Aurora-A, PLK1, CKS1, BUBR1
2	Cell cycle_Spindle assembly and chromosome separation	33	1.01548e-22	2.31022e-20	16	KNSL1, Nek2A, Aurora-B, HEC, Importin (karyopherin)-alpha, CDC20, TPX2, Tubulin alpha, Cyclin B, MAD2a, Separase, RCC1, Securin, CDK1 (p34), Aurora-A, Tubulin (in microtubules)
3	Cell cycle_The metaphase checkpoint	36	6.1663e-22	9.35223e-20	16	Nek2A, Aurora-B, BUB1, HEC, CDCA1, CENP-A, CDC20, HZwint-1, CENP-F, MAD2a, Survivin, CENP-E, AF15q14, Aurora-A, PLK1, BUBR1
4	Cell cycle_Chromosome condensation in prometaphase	21	1.92335e-16	2.18781e-14	11	Aurora-B, BRRN1, CAP-H/H2, CAP-G, Cyclin B, Cyclin A, CNAP1, CAP-G/G2, CDK1 (p34), Aurora-A, CAP-D2/D3
5	DNA damage_ATM / ATR regulation of G2 / M checkpoint	28	1.08867e-14	9.90693e-13	11	CDC25C, BLM, Cyclin B1, FANCD2, Cyclin B, Cyclin B2, CDC25B, Kinase MYT1, Cyclin A, CDK1 (p34), Claspin
6	Cell cycle_Role of Nek in cell cycle regulation	32	6.27432e-14	4.75802e-12	11	Nek2A, HEC, Tubulin beta, Cyclin B1, TPX2, Tubulin alpha, MAD2a, RCC1, CDK1 (p34), Aurora-A, Tubulin (in microtubules)
7	Cell cycle_Initiation of mitosis	26	2.39176e-13	1.55465e-11	10	KNSL1, CDC25C, Lamin B, Cyclin B1, Cyclin B2, CDC25B, FOXM1, Kinase MYT1, CDK1 (p34), PLK1
8	Cell cycle_Cell cycle (generic schema)	21	1.20444e-12	6.85023e-11	9	CDC25C, CDC25A, Cyclin B, E2F2, CDC25B, E2F4, Cyclin A, CDK1 (p34), Cyclin E
9	Reproduction_Progesterone-mediated oocyte maturation	40	9.20267e-10	4.65246e-08	9	CDC25C, BUB1, Cyclin B1, CDC20, CDC25B, Kinase MYT1, CDK1 (p34), Aurora-A, PLK1
10	Cell cycle_Role of SCF complex in cell cycle regulation	29	4.31446e-08	1.78462e-06	7	Cdt1, CDC25A, Emi1, CDK1 (p34), Cyclin E, PLK1, CKS1
11	Abnormalities in cell cycle in SCLC	29	4.31446e-08	1.78462e-06	7	Aurora-B, Cyclin B1, E2F2, Cyclin A, CDK1 (p34), Cyclin E, CKS1
12	Cell cycle_Nucleocytoplasmic transport of CDK/Cyclins	14	4.59915e-07	1.74384e-05	5	Importin (karyopherin)-alpha, Cyclin B1, Cyclin A, CDK1 (p34), Cyclin E
13	Cell cycle_Start of DNA replication in early S phase	32	2.06316e-06	6.70526e-05	6	Cdt1, MCM10, ORC6L, ORC1L, Cyclin E, CDC45L
14	DNA damage_ATM/ATR regulation of G1/S checkpoint	32	2.06316e-06	6.70526e-05	6	CDC25A, BLM, FANCD2, Cyclin A, Cyclin E, Claspin
15	Cell cycle_ESR1 regulation of G1/S transition	35	3.58585e-06	0.000108771	6	CDC25A, Cyclin A2, E2F4, Cyclin A, Cyclin E, CKS1
16	Cell cycle_Sister chromatid cohesion	22	5.59173e-06	0.000159015	5	Cyclin B, Separase, Securin, CDK1 (p34), DNA polymerase sigma
17	Higher ESR1 / ESR2 ratio in breast cancer	36	6.97732e-05	0.00186746	5	CDC25A, Cyclin A2, Cyclin B1, FOXM1, Cyclin E
18	IL-6 signaling in colorectal cancer	37	7.98888e-05	0.00201941	5	Cyclin B1, Cyclin B, Survivin, CDK1 (p34), Cyclin E
19	Cell cycle_Role of 14-3-3 proteins in cell cycle regulation	22	0.000130469	0.0031244	4	CDC25C, CDC25A, CDC25B, CDK1 (p34)
20	Cell cycle_Regulation of G1/S transition (part 2)	28	0.000345024	0.00784929	4	Cyclin A2, E2F4, Cyclin A, Cyclin E
21	Cell adhesion_Gap junctions	30	0.000453151	0.00981828	4	Tubulin beta, Connexin 31, Tubulin alpha, Tubulin (in microtubules)
22	Apoptosis and survival_Role of IAP-proteins in apoptosis	31	0.000515392	0.0106592	4	Cyclin B1, Caspase-3, Survivin, CDK1 (p34)
23	Apoptosis and survival_Granzyme B signaling	33	0.000657723	0.0130115	4	Tubulin alpha, Caspase-3, Lamin B1, MUNC13-4
24	Cytoskeleton remodeling_Keratin filaments	36	0.000920379	0.0168143	4	Tubulin beta, Tubulin alpha, CDK1 (p34), Tubulin (in microtubules)
25	Immune response_IL-4-induced regulators of cell growth, survival, differentiation and metabolism	62	0.000929048	0.0168143	5	CDC25A, MCM6, Cyclin A, Cyclin E, Cathepsin V
26	Glycolysis and gluconeogenesis	94	0.000997769	0.0168143	6	G3P2, PFKP, PGK1, TPI1, ENO1, PGAM1
27	Immune response_IFN-alpha/beta signaling via PI3K and NF-kB pathways	94	0.000997769	0.0168143	6	b-Myb, CDC25A, E2F4, Cyclin A, CDK1 (p34), Cyclin E
28	Cell cycle progression in Prostate Cancer	39	0.00124933	0.0198369	4	CDC25A, Cyclin B, CDC25B, CDK1 (p34)
29	Transport_RAN regulation pathway	18	0.00126433	0.0198369	3	NTF2, Importin (karyopherin)-alpha, RCC1
30	Transcription_Role of heterochromatin protein 1 (HP1) family in transcriptional silencing	40	0.00137513	0.0208562	4	CDC25A, Cyclin A2, CDK1 (p34), Cyclin E
31	Leptin signaling in colorectal cancer	44	0.00196718	0.0288731	4	Cyclin B1, Survivin, CDK1 (p34), Cyclin E
32	Proteolysis_Role of Parkin in the Ubiquitin-Proteasomal Pathway	24	0.00297279	0.0422694	3	Tubulin beta, Tubulin alpha, Cyclin E
33	Cytoskeleton remodeling_Neurofilaments	25	0.00334827	0.0461655	3	Tubulin beta, Tubulin alpha, Tubulin (in microtubules)

## Sheet: Table S4 negative
ts-34
#	Maps	Total	p-value	FDR	In Data	Network Objects from Active Data
1	Gamma-secretase regulation of mammary cell development	21	8.44759e-05	0.0108142	3	ErbB4(ICD), ErbB4, ErbB4(CTF)
2	Gamma-Secretase regulation of neuronal cell development and function	57	8.77075e-05	0.0108142	4	ErbB4(ICD), ErbB4, Tau (MAPT), ErbB4(CTF)
3	Neurophysiological process_Constitutive and activity-dependent synaptic AMPA receptor delivery	59	0.000100441	0.0108142	4	Complexin, GluR1, Kinesin heavy chain, VAMP2
4	Putative pathways of Oleic acid sensing in ventromedial hypothalamus in obesity (rodent model)	30	0.000251185	0.0144728	3	FATP1, Kir6.2, SUR1
5	Development_NCAM1-mediated neurite outgrowth, synapse assembly and neuronal survival	75	0.000255472	0.0144728	4	GluR1, Tau (MAPT), GFRalpha1, Spectrin
6	G protein-coupled receptors signaling in lung cancer	76	0.000268845	0.0144728	4	Galpha(i)-specific peptide GPCRs, GRP-R, Galpha(q)-specific peptide GPCRs, VIP receptor 1
7	Breast cancer (general schema)	41	0.000638694	0.0294712	3	ErbB4, PR (membrane), PR (nuclear)
8	Transport_cAMP/ Ca(2+)-dependent Insulin secretion	44	0.00078661	0.0317594	3	Kir6.2, SUR1, VAMP2
9	Mechanism of Pioglitazone/Glimepiride and Rosiglitazone/Glimepiride cooperative action in Diabetes mellitus, Type 2	11	0.000903309	0.0324188	2	Kir6.2, SUR1
10	Dysregulation of direct glucose-induced inhibition of Glucagon secretion from alpha-cells in type 2 diabetes	53	0.00135538	0.0420175	3	Kir6.2, SUR1, VAMP2
11	Dysregulation of indirect glucose-induced inhibition of Glucagon secretion from alpha-cells in type 2 diabetes	54	0.00143094	0.0420175	3	Kir6.2, SUR1, VAMP2
12	Signal transduction_Leptin signaling in non-neuronal cells	58	0.00175949	0.0437166	3	Kir6.2, Bcl-2, SUR1
13	NMDA-independent presynaptic long-term potentiation in Huntington's disease	58	0.00175949	0.0437166	3	HCN1, HCN, VAMP2

## Sheet: Table S5
ts-58
#	Maps	Total	p-value	FDR	In Data	Network Objects from Active Data
1	Development_MicroRNA-dependent regulation of EMT	24	2.62094e-08	5.47776e-06	5	microRNA 429, microRNA 200b, miR-200b-3p, miR-200b-5p, miR-429-3p
2	TGF-beta signaling via microRNA in breast cancer	50	3.77333e-05	0.00394313	4	microRNA 429, microRNA 200b, miR-200b-3p, miR-429-3p
3	Transcription_Role of heterochromatin protein 1 (HP1) family in transcriptional silencing	40	0.000466439	0.0324953	3	HDAC5, Mi-2, Mi-2 alpha
4	Transcription_N-CoR/ SMRT complex-mediated epigenetic gene silencing	49	0.000849142	0.0443677	3	GPS2, HDAC5, RXRB

## Sheet: Table S6 pink
#	Maps	Total	p-value	FDR	In Data	Network Objects from Active Data
1	Cell cycle_The metaphase checkpoint	36	8.24715e-26	7.96674e-23	23	INCENP, SPBC25, Rod, DSN1, Aurora-B, HEC, HZwint-1, Survivin, CENP-E, Nek2A, BUB1, CENP-A, SPBC24, Aurora-A, PLK1, CDCA1, CDC20, CENP-F, Zwilch, MAD2a, CENP-H, AF15q14, BUBR1
2	Cell cycle_Role of APC in cell cycle regulation	32	2.64322e-22	1.27667e-19	20	Tome-1, Cyclin A, Aurora-B, CDC25A, SKP2, Cyclin B, ORC1L, CKS1, Nek2A, BUB1, Geminin, Emi1, Aurora-A, PLK1, CDC20, MAD2a, Securin, CDK1 (p34), CDK2, BUBR1
3	Cell cycle_Chromosome condensation in prometaphase	21	2.8749e-20	9.25717e-18	16	INCENP, CAP-H/H2, Condensin, CAP-C, Cyclin A, CNAP1, CAP-D2/D3, Aurora-B, Cyclin B, TOP2, BRRN1, CAP-G, CAP-G/G2, Aurora-A, CAP-E, CDK1 (p34)
4	Cell cycle_Start of DNA replication in early S phase	32	5.14956e-19	1.24362e-16	18	MCM3, E2F1/DP1 complex, ORC6L, ASK (Dbf4), MCM4/6/7 complex, CDC7, MCM2, ORC1L, Geminin, DP1, MCM4, DNA polymerase alpha/primase, Cyclin E, E2F1, MCM10, ORC3L, CDK2, CDC45L
5	Cell cycle_Spindle assembly and chromosome separation	33	1.09878e-18	2.12285e-16	18	Importin (karyopherin)-alpha, RCC1, KNSL1, Aurora-B, HEC, Tubulin alpha, Cyclin B, Separase, Nek2A, TPX2, CSE1L, Aurora-A, CDC20, MAD2a, Securin, Ran, CDK1 (p34), Tubulin (in microtubules)
6	Cell cycle_Cell cycle (generic schema)	21	1.5038e-16	2.42111e-14	14	Cyclin A, CDC25A, Cyclin B, CDC25C, CDK4, DP1, p107, Cyclin E, E2F1, E2F3, CDC25B, E2F6, CDK1 (p34), CDK2
7	Abnormalities in cell cycle in SCLC	29	2.60088e-15	3.58922e-13	15	PCNA, Cyclin A, p14ARF, Aurora-B, SKP2, CKS1, CDK4, Cyclin B1, p16INK4, Cyclin E, E2F1, E2F3, CDK1 (p34), Cyclin E2, CDK2
8	DNA damage_ATM/ATR regulation of G1/S checkpoint	32	1.7314e-14	2.09067e-12	15	PCNA, Chk2, Cyclin A, Chk1, NFBD1, CDC25A, FANCL, CDK4, SMC1, BLM, FANCD2, Bard1, Cyclin E, Claspin, CDK2
9	DNA damage_ATM / ATR regulation of G2 / M checkpoint	28	4.19339e-14	4.50091e-12	14	Chk2, Cyclin A, Chk1, NFBD1, Cyclin B, Cyclin B2, FANCL, CDC25C, BLM, Cyclin B1, FANCD2, Claspin, CDC25B, CDK1 (p34)
10	Cell cycle_Transition and termination of DNA replication	26	9.74597e-12	9.41461e-10	12	TOP2 alpha, Ribonuclease H1, PCNA, Cyclin A, MCM2, TOP2, FEN1, RFC complex, Bard1, DNA polymerase alpha/primase, CDK1 (p34), CDK2
11	Cell cycle_ESR1 regulation of G1/S transition	35	3.76676e-11	3.3079e-09	13	Cyclin A, CARM1, Skp2/TrCP/FBXW, E2F1/DP1 complex, CDC25A, SKP2, CRM1, CKS1, CDK4, Cyclin A2, Cyclin E, E2F1, CDK2
12	Cell cycle_Role of SCF complex in cell cycle regulation	29	4.78359e-11	3.85079e-09	12	Skp2/TrCP/FBXW, Chk1, CDC25A, SKP2, CKS1, CDK4, Emi1, Cyclin E, PLK1, E2F1, CDK1 (p34), CDK2
13	Cell cycle_Role of Nek in cell cycle regulation	32	1.90114e-10	1.4127e-08	12	Tubulin beta, RCC1, HEC, Tubulin alpha, Nek2A, Cyclin B1, TPX2, Aurora-A, MAD2a, Ran, CDK1 (p34), Tubulin (in microtubules)
14	Cell cycle_Sister chromatid cohesion	22	6.63444e-10	4.57776e-08	10	PCNA, DNA polymerase sigma, Cyclin B, RFC3, Separase, SMC1, RFC complex, DCC1, Securin, CDK1 (p34)
15	DNA damage_Role of Brca1 and Brca2 in DNA repair	30	1.46956e-09	9.46394e-08	11	PCNA, Chk2, NFBD1, BRIP1, MSH2, FANCL, Brca2, FANCD2, Rad51, MSH6, Bard1
16	Cell cycle_Nucleocytoplasmic transport of CDK/Cyclins	14	3.49101e-09	2.1077e-07	8	Importin (karyopherin)-alpha, Cyclin A, CRM1, CDK4, Cyclin B1, Cyclin E, CDK1 (p34), CDK2
17	Cell cycle_Initiation of mitosis	26	4.83644e-09	2.74824e-07	10	Lamin B, Nucleolin, KNSL1, Cyclin B2, CDC25C, Cyclin B1, PLK1, CDC25B, FOXM1, CDK1 (p34)
18	The role of aberrations in CDKN2 locus and CDK4 in familial melanoma	28	1.12569e-08	5.72323e-07	10	p14ARF, E2F1/DP1 complex, b-Myb, E2F3/DP1 complex, CDK4, p16INK4, DP1, p107, E2F1, E2F3
19	Mitogenic action of Estradiol / ESR1 (nuclear) in breast cancer	28	1.12569e-08	5.72323e-07	10	CAD, CARM1, CDC25A, CDK4, DNA polymerase alpha/primase, Cyclin E, E2F1, SGOL2, Cyclin E2, CDK2
20	Transcription_Epigenetic regulation of gene expression	57	3.21063e-08	1.55073e-06	13	DNMT3B, SMYD2, CARM1, DNMT1, EZH2, SET8, SUV39H2, DNMT3A, LSD1, HDAC2, Histone H2A, Suv39H1, Histone H2B
21	Transport_RAN regulation pathway	18	4.52389e-08	2.08099e-06	8	Importin (karyopherin)-alpha, RCC1, NUP62, CRM1, NTF2, SUMO-1, RanBP1, Ran
22	DNA damage_Mismatch repair	32	4.91176e-08	2.15671e-06	10	WDHD1, PCNA, MutSalpha complex, DNMT1, EXO1, USP10, MSH2, RFC complex, MSH6, Artemis
23	Cell cycle_Regulation of G1/S transition (part 2)	28	1.77731e-07	7.46469e-06	9	Cyclin A, E2F1/DP1 complex, CDK4, Cyclin A2, DP1, p107, Cyclin E, E2F1, CDK2
24	Transcription_Role of heterochromatin protein 1 (HP1) family in transcriptional silencing	40	5.08599e-07	2.04711e-05	10	DNMT1, CDC25A, DNMT3A, HDAC2, SUMO-1, Cyclin A2, Cyclin E, E2F1, Suv39H1, CDK1 (p34)
25	Immune response_IFN-alpha/beta signaling via PI3K and NF-kB pathways	94	2.46299e-06	9.15095e-05	14	PCNA, Cyclin A, c-Raf-1, b-Myb, CDC25A, eIF4G1/3, CDK4, p16INK4, p107, Cyclin E, E2F1, DHFR, CDK1 (p34), CDK2
26	dATP/dITP metabolism	94	2.46299e-06	9.15095e-05	14	POLE1, POLA2, AK2, POLA1, DNA polymerase theta, POLE2, POLE3 (YBL1), RRM2, DNA polymerase alpha/primase, Small RR subunit, ADSL, RRM1, PNPH, Ribonucleotide reductase
27	Transcription_Ligand-dependent activation of the ESR1/SP pathway	30	4.25994e-06	0.000152411	8	CAD, CARM1, CDC25A, TYSY, DNA polymerase alpha/primase, Cyclin E, E2F1, Cyclin E2
28	Microsatellite instability in gastric cancer	22	4.69163e-06	0.00015628	7	PCNA, MutSalpha complex, EXO1, MSH2, RFC complex, p16INK4, MSH6
29	Cell cycle_Role of 14-3-3 proteins in cell cycle regulation	22	4.69163e-06	0.00015628	7	Chk2, Chk1, CDC25A, CDC25C, 14-3-3 theta, CDC25B, CDK1 (p34)
30	Reproduction_Progesterone-mediated oocyte maturation	40	4.93804e-06	0.00015657	9	c-Raf-1, CDC25C, BUB1, Cyclin B1, Aurora-A, PLK1, CDC20, CDC25B, CDK1 (p34)
31	Apoptosis and survival_DNA-damage-induced apoptosis	15	5.02452e-06	0.00015657	6	Chk2, Chk1, FANCL, BLM, FANCD2, E2F1
32	dCTP/dUTP metabolism	74	5.22241e-06	0.000157652	12	POLE1, POLA2, AK2, POLA1, DNA polymerase theta, POLE2, POLE3 (YBL1), RRM2, DNA polymerase alpha/primase, Small RR subunit, RRM1, Ribonucleotide reductase
33	Epigenetic alterations in ovarian cancer	82	1.55136e-05	0.000454126	12	DNMT3B, DNMT1, EZH2, Aurora-B, SKP2, DNMT3A, LSD1, HDAC2, CDK4, p16INK4, Aurora-A, CDC20
34	Rb proteins signaling in multiple myeloma	18	1.7119e-05	0.00048638	6	CDK4, p16INK4, p107, Cyclin E, E2F1, CDK2
35	Microsatellite instability in colorectal cancer	36	1.84897e-05	0.000510315	8	PCNA, MutSalpha complex, EXO1, MSH2, MBD4, RFX5, RFC complex, MSH6
36	IL-6 signaling in colorectal cancer	37	2.29132e-05	0.000614838	8	Ku70, DNMT1, Cyclin B, Survivin, Cyclin B1, HSP70, Cyclin E, CDK1 (p34)
37	Main genetic and epigenetic alterations in lung cancer	48	2.39343e-05	0.000624878	9	DNMT3B, DNMT1, p14ARF, DNMT3A, IBP4, CDK4, p16INK4, E2F1, IBP
38	Cell cycle_Regulation of G1/S transition (part 1)	38	2.81907e-05	0.000716638	8	Chk2, Cyclin A, Skp2/TrCP/FBXW, CDC25A, CDK4, p16INK4, Cyclin E, CDK2
39	DNA damage_Inhibition of telomerase activity and cellular senescence	20	3.37781e-05	0.000792318	6	La protein, CDK4, p16INK4, p107, E2F1, CDK2
40	Stem cells_H3K36 demethylation in stem cell maintenance	20	3.37781e-05	0.000792318	6	KDM2B, EZH2, p14ARF, M33, CDK4, p16INK4
41	Regulation of degradation of deltaF508-CFTR in CF	39	3.44486e-05	0.000792318	8	UBE2D1, NPL4, Hdj-2, HSP90, HSP70, SAE1, SUMO-2, SUMO-3
42	Cell cycle progression in Prostate Cancer	39	3.44486e-05	0.000792318	8	E2F1/DP1 complex, CDC25A, Cyclin B, CDK4, E2F1, CDC25B, CDK1 (p34), CDK2
43	Role of histone modificators in progression of multiple myeloma	30	4.449e-05	0.000986874	7	EZH2, Tubulin alpha, WHSC1, HDAC2, CDK4, E2F1, Suv39H1
44	Inhibition of tumor suppressive pathways in pancreatic cancer	21	4.59724e-05	0.000986874	6	p14ARF, Brca2, CDK4, p16INK4, Rad51, E2F1
45	HCV-dependent transcription regulation leading to HCC	21	4.59724e-05	0.000986874	6	SKP2, CDK4, HSP70, Cyclin E, E2F1, CDK2
46	Apoptosis and survival_Role of IAP-proteins in apoptosis	31	5.58397e-05	0.00117263	7	Survivin, Cytochrome c, Cyclin B1, HSP70, tBid, CDK1 (p34), Bid
47	Higher ESR1 / ESR2 ratio in breast cancer	36	0.000153591	0.00315678	7	CDC25A, SKP2, BTG2, Cyclin A2, Cyclin B1, Cyclin E, FOXM1
48	DNA damage_Role of SUMO in p53 regulation	17	0.000175452	0.00353096	5	Chk2, SAE2, SUMO-1, SAE1, SAE1/2
49	dGTP metabolism	64	0.000245872	0.00484719	9	POLE1, POLA2, POLA1, DNA polymerase theta, POLE2, POLE3 (YBL1), DNA polymerase alpha/primase, PNPH, Ribonucleotide reductase
50	Brca1 and Brca2 in breast cancer	19	0.000312072	0.00602924	5	Chk1, BRIP1, MSH2, Brca2, Rad51
51	Transcription_Sin3 and NuRD in transcription regulation	41	0.00035853	0.00679098	7	SAP30, NRB54, HDAC2, PSF, RBBP4 (RbAp48), p66alpha, MTA2
52	Inhibition of remyelination in multiple sclerosis: regulation of cytoskeleton proteins	44	0.000560961	0.0104209	7	chTOG, Tubulin beta, Tubulin alpha, WASF1(WAVE1), Stathmin, Tubulin beta 4, Tubulin (in microtubules)
53	Apoptosis and survival_Granzyme B signaling	33	0.000669486	0.0122023	6	Caspase-2, Tubulin alpha, Cytochrome c, tBid, Lamin B1, Bid
54	ATP/ITP metabolism	123	0.000792641	0.0141795	12	AK2, POLR3F, POLR2D, RRP4, PM/SCL-75, RRM2, HPRT, Small RR subunit, ADSL, RRM1, PNPH, Ribonucleotide reductase
55	Proteolysis_Putative ubiquitin pathway	23	0.000809332	0.0142148	5	UBE2D1, PAELR, SKP2, HSP70, UBCH6
56	Mitogenic action of ESR1 (membrane) in breast cancer	47	0.000845199	0.0145797	7	Chk1, c-Raf-1, CRM1, TOPBP1, Cyclin E, Claspin, Elk-1
57	Mechanisms of CAM-DR in multiple myeloma	35	0.000927693	0.0157219	6	TOP2 alpha, Cyclin A, HSP70, Cyclin E, Dsh, CDK2
58	Proteolysis_Role of Parkin in the Ubiquitin-Proteasomal Pathway	24	0.000994741	0.0165676	5	Tubulin beta, PAELR, Tubulin alpha, HSP70, Cyclin E
59	Immune response_IL-4-induced regulators of cell growth, survival, differentiation and metabolism	63	0.00108228	0.01772	8	MCM6, Cyclin A, CDC25A, Cytochrome c, CDK4, MCM4, Cyclin E, CDK2
60	Nicotine / nAChR alpha-3/nAChR beta-2 signaling in NSCLC	26	0.00145766	0.0234683	5	CDC25A, Survivin, TYSY, E2F1, E2F3
61	Cell cycle_Influence of Ras and Rho proteins on G1/S Transition	53	0.00174662	0.0276596	7	c-Raf-1, SKP2, CDK4, Cyclin A2, Cyclin E, E2F1, CDK2
62	TTP metabolism	68	0.00178881	0.0278708	8	POLE1, POLA2, POLA1, DNA polymerase theta, POLE2, POLE3 (YBL1), TYSY, DNA polymerase alpha/primase
63	Role of IGH translocations in multiple myeloma	40	0.0019077	0.0292514	6	WHSC1, LSD1, HDAC2, CDK4, p107, E2F1
64	Mechanisms of drug resistance in SCLC	70	0.00215689	0.0325555	8	TOP2 alpha, ABCC1, Survivin, Cytochrome c, HSP70, Rad51, tBid, Bid
65	Apoptosis and survival_p53-dependent apoptosis	29	0.00242501	0.0354933	5	p14ARF, 14-3-3 theta, Bard1, E2F1, CDK1 (p34)
66	Proteolysis_Putative SUMO-1 pathway	29	0.00242501	0.0354933	5	SAE2, TOP2, SUMO-1, SAE1, SAE1/2
67	Transcription_Assembly of RNA Polymerase II preinitiation complex on TATA-less promoters	18	0.00253518	0.0365521	4	TFIID, PCNA, DHFR, TBP
68	Role of epigenetic alterations in proliferation and differentiation of SCLC cells	72	0.00258201	0.0366797	8	DNMT3B, DNMT1, CDC25A, DNMT3A, HDAC2, SLC7A5, CDC20, CDK2
69	DNA damage_DNA-damage-induced responses	9	0.00263224	0.0368513	3	Chk2, Chk1, NFBD1
70	Nicotine / nAChR alpha-7 signaling in NSCLC	43	0.00278695	0.0369681	6	c-Raf-1, RHEB2, CDK4, Cyclin E, E2F1, CDK2
71	Apoptosis and survival_TNF-alpha-induced Caspase-8 signaling	43	0.00278695	0.0369681	6	Caspase-2, Acid sphingomyelinase, HSP90, Cytochrome c, tBid, Bid
72	Immune response_IL-2 signaling via ERK, PI3K, and PLC-gamma	73	0.00281778	0.0369681	8	Cyclin A, c-Raf-1, CDK4, Cyclin E, E2F1, Elk-1, CDK1 (p34), CDK2
73	DNA damage_Brca1 as a transcription regulator	30	0.00283193	0.0369681	5	PCNA, Chk2, MSH2, Cyclin B1, E2F1
74	Apoptosis and survival_Granzyme A signaling	30	0.00283193	0.0369681	5	HMG2, Ku70, SET, Histone H2B, Lamin B1
75	DNA damage_NHEJ mechanisms of DSBs repair	19	0.00312801	0.0393729	4	Sirtuin, Ku70, FEN1, Artemis
76	HCV-mediated liver damage and predisposition to HCC progression via p53	19	0.00312801	0.0393729	4	c-Raf-1, CDK4, CDK1 (p34), CDK2
77	Apoptosis and survival_FAS signaling cascades	44	0.00313842	0.0393729	6	Lamin B, Caspase-2, Cytochrome c, SUMO-1, tBid, Bid
78	Development_Regulation of cytoskeleton proteins in oligodendrocyte differentiation and myelination	59	0.00326111	0.0403876	7	chTOG, Tubulin beta, CDK5R1 (p35), Tubulin alpha, WASF1(WAVE1), Tubulin beta 4, Tubulin (in microtubules)
79	Transcription_Effect of Folic acid on genome stability	60	0.00358886	0.043884	7	DNMT3B, DNMT1, DNMT3A, TYSY, GGH, DHFR, SHMT2
80	Regulation of caspase activity in Huntington's disease	20	0.00380881	0.0459914	4	Caspase-2, HSP90, Cytochrome c, HSP70

## Sheet: Table S6 yellow
#	Maps	Total	p-value	FDR	In Data	Network Objects from Active Data
1	Pioglitazone and Rosiglitazone in treatment of type 2 diabetes and metabolic syndrome X	26	5.68458e-10	8.10053e-07	13	PPCKC, IL-6, A-FABP, ABCA1, SORBS1, GLUT4, Adiponectin, IRS-2, VLDLR, PPAR-gamma, CD36, LPL, GPD1
2	Development_Beta adrenergic receptors in brown adipocyte differentiation	36	7.33724e-09	5.22778e-06	14	A-FABP, PKA-reg (cAMP-dependent), Beta-2 adrenergic receptor, LIPS, GLUT4, Beta-3 adrenergic receptor, SCD, KLF4, PPAR-gamma, p38 MAPK, Adenylate cyclase, Factor D, PPAR-alpha, LPL
3	Development_Insulin, IGF-1 and TNF-alpha in brown adipocyte differentiation	53	4.20286e-08	1.99636e-05	16	A-FABP, Beta-2 adrenergic receptor, LIPS, AKT(PKB), GLUT4, Adiponectin, IRS-2, FKHR, Beta-3 adrenergic receptor, IGF-1, SCD, PPAR-gamma, Factor D, PPAR-alpha, Perilipin, C/EBPalpha
4	Angiogenesis in HCC	50	1.22385e-07	4.18604e-05	15	Angiopoietin 1, Ephrin-B1, STAT5, VEGFR-1, TIE2, FGF2, PEDF (serpinF1), VEGFR-2, Leptin receptor, CCL2, TWEAK(TNFSF12), Leptin, Ephrin-B, TGF-beta receptor type II, TIE
5	Involvement of VEGF signaling in the progression of lung cancer	17	1.46879e-07	4.18604e-05	9	VEGFR-1, VEGF-D, VEGFR-2, VEGF-C, AKT(PKB), p38 MAPK, VEGFR-3, C/EBPalpha, VEGF-B
6	Signal transduction_Leptin signaling via JAK/STAT and MAPK cascade	39	2.14669e-07	5.09839e-05	13	PPCKC, STAT5A, STAT5, AP-1, JNK(MAPK8-10), c-Fos, Leptin receptor, Leptin, STAT5B, p90Rsk, SOCS3, BMP2, c-Jun
7	Colorectal cancer (general schema)	30	6.22314e-07	0.000103527	11	HGF, IL-6, DLL1, Leptin receptor, IGF-1, Leptin, Ephrin-B, WNT, TGF-beta receptor type II, Frizzled, IL8RB
8	Glucocorticoids-mediated inhibition of pro-constrictory and pro-inflammatory signaling in airway smooth muscle cells	49	6.29876e-07	0.000103527	14	IL-6, GCR Alpha, JNK(MAPK8-10), Beta-2 adrenergic receptor, GCR Beta, CPI-17, c-Fos, PLA2, GCR, GRK5, p38 MAPK, MRLC, c-Jun, MKP-1
9	Stem cells_Stimulation of differentiation of mouse embryonic fibroblasts into adipocytes by extracellular factors	71	6.53856e-07	0.000103527	17	PPCKC, A-FABP, p90RSK2(RPS6KA3), PKA-reg (cAMP-dependent), GLUT4, IRS-2, FKHR, IGF-1, KLF15, Leptin, PPAR-gamma, p38 MAPK, Adenylate cyclase, Factor D, BMP2, LPL, C/EBPalpha
10	Putative glucocorticoid- and LABA-mediated inhibition of pro-fibrotic signaling in airway fibroblasts/myofibroblasts	31	9.12802e-07	0.000130074	11	c-Jun/c-Fos, PKA-reg (cAMP-dependent), AP-1, JNK(MAPK8-10), Beta-2 adrenergic receptor, cAMP-GEFI, GCR, p38 MAPK, c-Jun, MKP-1, C/EBPalpha
11	Stem cells_Endothelial differentiation during embryonic development	51	1.07822e-06	0.00013398	14	Angiopoietin 1, TIE2, PROX1, VEGFR-2, VEGF-C, PKC, AKT(PKB), LYVE-1, FKHR, DLL4, WNT, VEGFR-3, SOX18, Neuropilin-1
12	Cell adhesion_Endothelial cell contacts by junctional mechanisms	26	1.21794e-06	0.00013398	10	Connexin 37, VE-cadherin, JAM2, Actin cytoskeletal, Connexin 40, Claudin-5, Plakoglobin, JAM1, Vimentin, ZO-2
13	Putative pathways for stimulation of fat cell differentiation by Bisphenol A	32	1.31629e-06	0.00013398	11	A-FABP, AKT(PKB), GLUT4, GCR, FKHR, SCD, Leptin, PPAR-gamma, LPL, C/EBPalpha, GPD1
14	Role of IL-6 in obesity and type 2 diabetes in adipocytes	32	1.31629e-06	0.00013398	11	IL-6, STAT5, c-Jun/c-Fos, LIPS, GLUT4, c-Fos, Adiponectin, CCL2, PPAR-gamma, SOCS3, Perilipin
15	Immune response_CCL2 signaling	54	2.28901e-06	0.000217456	14	PKC-zeta, IL-6, VE-cadherin, c-Jun/c-Fos, Actin cytoskeletal, AP-1, Claudin-5, c-Fos, Caveolin-1, CCL2, DARC, G-protein alpha-i family, c-Jun, ZO-2
16	Muscle contraction_Regulation of eNOS activity in endothelial cells	65	4.86011e-06	0.000402338	15	EPAS1, ETS2, NMT2, AP-1, VEGFR-2, KLF2, EDNRB, AKT(PKB), Caveolin-1, HSP90, ESR2 (nuclear), G-protein alpha-i family, c-Jun, FosB, eNOS
17	Signal transduction_PDGF signaling via MAPK cascades	65	4.86011e-06	0.000402338	15	IL-6, EGR1, AP-1, JNK(MAPK8-10), MAPKAPK2, NOR1, PDGF-R-alpha, c-Fos, PDGF receptor, Tissue factor, KLF4, p38 MAPK, p90Rsk, c-Jun, VAV-2
18	Transport_The role of AVP in regulation of Aquaporin 2 and renal water reabsorption	50	5.08216e-06	0.000402338	13	c-Jun/c-Fos, VAMP3, Actin cytoskeletal, PKA-reg type II (cAMP-dependent), PKA-reg (cAMP-dependent), Actin cytoplasmic 2, cAMP-GEFI, c-Fos, PRKAR2B, Syntaxin 3, AKAP7 gamma, V2 receptor, MRLC
19	Role of adipose tissue hypoxia in obesity and type 2 diabetes	30	5.53442e-06	0.000415081	10	Angiopoietin 1, IL-6, EPAS1, Adiponectin, CCL2, ANGPTL4, Leptin, PPAR-gamma, CD36, C/EBPalpha
20	Regulation of angiogenesis in prostate cancer	51	6.45193e-06	0.0004597	13	Angiopoietin 1, IL-1RI, VEGFR-1, TIE2, VEGF-D, VEGFR-2, VEGF-C, AKT(PKB), Collagen IV, CCL2, TGF-beta receptor type II, VEGFR-3, IL8RB
21	Development_Regulation of endothelial progenitor cell differentiation from adult stem cells	60	8.75203e-06	0.000593888	14	Angiopoietin 1, VE-cadherin, Leukocyte elastase, Cathepsin G, TIE2, von Willebrand factor, VEGFR-2, AKT(PKB), CSF1, CD34, P-selectin, G-protein alpha-i family, SDF-1, eNOS
22	High shear stress-induced platelet activation	46	1.13023e-05	0.000732081	12	Ephrin-B1, Talin, Actin cytoskeletal, P2Y12, von Willebrand factor, Gas6, MER, AKT(PKB), JAM1, P-selectin, Tyro3, G-protein alpha-i family
23	IL-1 beta- and Endothelin-1-induced fibroblast/ myofibroblast migration and extracellular matrix production in asthmatic airways	40	1.51826e-05	0.000897304	11	IL-1RI, c-Jun/c-Fos, AP-1, COL4A1, EDNRB, PDGF-R-alpha, Decorin, HAS1, CCL2, HAS2, c-Jun
24	Inhibition of neutrophil migration by proresolving lipid mediators in COPD	71	1.53235e-05	0.000897304	15	TLN2, IL-1RI, Talin, c-Jun/c-Fos, Actin cytoskeletal, PECAM1, PKC, ICAM2, CD34, p38 MAPK, G-protein alpha-i family, TLR4, c-Jun, IL8RB, VIL2 (ezrin)
25	Stem cells_Fetal brown fat cell differentiation	55	1.57422e-05	0.000897304	13	PKC-zeta, STAT5A, PKA-reg (cAMP-dependent), AKT(PKB), GLUT4, IRS-2, Beta-3 adrenergic receptor, IGF-1, Leptin, STAT5B, PPAR-gamma, Adenylate cyclase, C/EBPalpha
26	Regulation of VEGF signaling in pancreatic cancer	27	1.64517e-05	0.000901677	9	IL-6, VEGFR-1, VEGF-D, VEGFR-2, VEGF-C, c-Fos, VEGFR-3, Neuropilin-1, VEGF-B
27	Development_Regulation of epithelial-to-mesenchymal transition (EMT)	64	1.93198e-05	0.000965078	14	HGF, IL-1RI, VE-cadherin, NOTCH4, FGF2, PDGF-R-alpha, Vimentin, TCF8, DLL4, WNT, TGF-beta receptor type II, Frizzled, c-Jun, SIP1 (ZFHX1B)
28	Regulation of metabolism_Bile acids regulation of glucose and lipid metabolism via FXR	41	1.96402e-05	0.000965078	11	APOB, GSK3 alpha/beta, PPCKC, ME1, PLTP, AKT(PKB), FKHR, SCD, ACACB, NIPK, PPAR-alpha
29	Development_VEGF-family signaling	41	1.96402e-05	0.000965078	11	VEGFR-1, c-Jun/c-Fos, VEGF-D, VEGFR-2, VEGF-C, AKT(PKB), c-Fos, VEGFR-3, Neuropilin-1, c-Jun, VEGF-B
30	Chemotaxis_Lysophosphatidic acid signaling via GPCRs	129	2.45402e-05	0.00114602	21	HB-EGF, PKC-zeta, EGR1, Rho GTPase, Actin cytoskeletal, PRKD1, AP-1, JNK(MAPK8-10), PKC, AKT(PKB), c-Fos, LPAR1, FKHR, HAS2, p38 MAPK, G-protein alpha-i family, F-Actin cytoskeleton, CD36, c-Jun, YAP1 (YAp65), Cyr61
31	TNF-alpha, IL-1 beta induce dyslipidemia and inflammation in obesity and type 2 diabetes in adipocytes	42	2.51872e-05	0.00114602	11	IL-1RI, IL-6, PKA-reg (cAMP-dependent), PEDF-R (iPLA2-zeta), LIPS, CCL2, PDE3B, HSD11B1, CIDE-A, Perilipin, eNOS
32	Production and activation of TGF-beta in airway smooth muscle cells	35	2.57351e-05	0.00114602	10	Leukocyte elastase, EGR1, c-Jun/c-Fos, AP-1, TGF-beta receptor type III (betaglycan), c-Fos, TGF-beta receptor type II, G-protein alpha-i family, TLR4, c-Jun
33	NF-kB-, AP-1- and MAPKs-mediated proinflammatory cytokine production by eosinophils in asthma	43	3.20372e-05	0.00138343	11	IL-6, Leukocyte elastase, Cathepsin G, AP-1, JNK(MAPK8-10), CCL2, Leptin, p38 MAPK, IL-33, c-Jun, Chymase
34	G protein-coupled receptors signaling in lung cancer	76	3.59862e-05	0.00150824	15	HB-EGF, PGE2R4, Galpha(i)-specific peptide GPCRs, VIP, PKA-reg (cAMP-dependent), Galpha(q)-specific peptide GPCRs, EDNRB, AKT(PKB), c-Fos, LPAR1, PGE2R3, HB-EGF(mature), G-protein alpha-i family, SDF-1, IL8RB
35	Gamma-secretase regulation of angiogenesis	30	4.26975e-05	0.0017384	9	Angiopoietin 1, NOTCH4 (ICD4), NOTCH4, VEGFR-1, TIE2, PEDF (serpinF1), VEGFR-2, DLL4, TIE
36	Regulation of VEGF expression in lung cancer	53	5.26503e-05	0.00208407	12	IL-1RI, IL-6, EPAS1, microRNA 126, c-Jun/c-Fos, VEGF-D, VEGF-C, AKT(PKB), c-Fos, HSP90, miR-126-3p, c-Jun
37	TMPRSS2-ERG fusion in Prostate Cancer	46	6.30309e-05	0.00242754	11	Endoglin, VE-cadherin, HMG14, ETS2, AP-1, AP-2A, Protein C receptor (endothelial), ERG, TAL1, ICAM2, eNOS
38	Development_Glucocorticoid receptor signaling	25	6.84918e-05	0.00250258	8	STAT5, c-Jun/c-Fos, GCR Alpha, GCR Beta, HSP90, GCR, HSP70, FKBP4
39	Fenofibrate in treatment of type 2 diabetes and metabolic syndrome X	25	6.84918e-05	0.00250258	8	ACSL1, ABCA1, ACOX1, Adiponectin, RBP4, Acyl-CoA synthetase, PPAR-alpha, LPL
40	Immune response_IL-4-induced regulators of cell growth, survival, differentiation and metabolism	63	7.28805e-05	0.00259637	13	A-FABP, STAT5, AP-1, DHA2, AKT(PKB), FKHR, ANGPTL4, Bcl-6, PPAR-gamma, ACADL, SOCS3, PPAR-alpha, LPL
41	Stem cells_Role of Ceramide 1-phosphate, Sphingosine 1-phosphate and Complement cascade in hematopoietic stem cell homing	32	7.51363e-05	0.00261144	9	PKC-zeta, PGE2R4, S1P1 receptor, cAMP-GEFI, AKT(PKB), PGE2R3, SDF-1, C1qRp, VAV-2
42	TGF-beta-induced fibroblast/ myofibroblast migration and extracellular matrix production in asthmatic airways	64	8.65332e-05	0.00293595	13	ITGA1, c-Jun/c-Fos, AP-1, JNK(MAPK8-10), COL4A1, AKT(PKB), Collagen IV, Decorin, HAS1, HAS2, TGF-beta receptor type II, p38 MAPK, c-Jun
43	Reproduction_Gonadotropin-releasing hormone (GnRH) signaling	73	9.04674e-05	0.00299805	14	CaMK I, EGR1, c-Jun/c-Fos, PKA-reg (cAMP-dependent), AP-1, JNK(MAPK8-10), NUR77, c-Fos, ATF-3, Adenylate cyclase, p90Rsk, c-Jun, MKP-1, FosB
44	Breast cancer (general schema)	41	0.000113354	0.00353346	10	IL-6, NOTCH4, DLL1, DHH, Leptin receptor, ESR2 (nuclear), Leptin, DLL4, TGF-beta receptor type II, GHR
45	Fibroblast/ myofibroblast proliferation in asthmatic airways	41	0.000113354	0.00353346	10	Histamine H1 receptor, JNK(MAPK8-10), EDNRB, PKC, PDGF-R-alpha, Tissue factor, IGF-1, TGF-beta receptor type II, ASK1 (MAP3K5), c-Jun
46	Immune response_IL-3 signaling via JAK/STAT, p38, JNK and NF-kB	93	0.000114063	0.00353346	16	Ephrin-B1, IL-6, NOTCH4, STAT5A, STAT5, HDAC1, SRP9, DHA2, AKT(PKB), c-Fos, Bcl-6, P-selectin, p38 MAPK, SOCS3, BMP2, MKP-1
47	Inflammatory mechanisms of pancreatic cancerogenesis	67	0.000141573	0.00429237	13	IL-1RI, C/EBP, IL-6, IFNGR1, c-Jun/c-Fos, AP-1, c-Fos, CCL2, G-protein alpha-i family, TLR4, SDF-1, c-Jun, IL8RB
48	Extracellular matrix-regulated proliferation of airway smooth muscle cells in asthma	35	0.000160889	0.0047764	9	JNK(MAPK8-10), Fibulin-1, c-Fos, Collagen IV, Decorin, DAB2, TGF-beta receptor type II, p38 MAPK, Perlecan
49	Role of Diethylhexyl Phthalate and Tributyltin in fat cell differentiation	28	0.000167702	0.00477949	8	A-FABP, ACSL1, Adiponectin, Leptin, PPAR-gamma, CD36, LPL, C/EBPalpha
50	Glucocorticoid- and LABA-mediated inhibition of pro-inflammatory signaling in airway fibroblasts/myofibroblasts	28	0.000167702	0.00477949	8	IL-1RI, IL-6, c-Jun/c-Fos, PKA-reg (cAMP-dependent), AP-1, Beta-2 adrenergic receptor, GCR, c-Jun
51	Immune response_IL-6-induced acute-phase response in hepatocytes	36	0.000203272	0.00546532	9	IL-6, c-Jun/c-Fos, SAA1, SAA2, c-Fos, FKHR, A2M, PPAR-alpha, c-Jun
52	CHDI_Correlations from Discovery data_Causal network (positive)	36	0.000203272	0.00546532	9	Talin, Actin cytoskeletal, TIE2, Collagen IV, Kalirin, Ephrin-B, Actin, Angiopoietin 3, Intersectin
53	Development_Thrombospondin 1 signaling	36	0.000203272	0.00546532	9	PKA-reg (cAMP-dependent), FGF2, VEGFR-2, VLDLR, p38 MAPK, G-protein alpha-i family, Adenylate cyclase, CD36, eNOS
54	Signal transduction_CXCR4 signaling via MAPKs cascades	53	0.000245532	0.00647932	11	IL-6, EGR1, p90RSK2(RPS6KA3), AP-1, JNK(MAPK8-10), c-Fos, p38 MAPK, G-protein alpha-i family, ACKR3, SDF-1, c-Jun
55	Development_Negative regulation of WNT/Beta-catenin signaling at the receptor level	37	0.000254535	0.00659477	9	GSK3 alpha/beta, FZD4, DAB2, ANGPTL4, WNT, APCDD1, LRP1, Frizzled, Klotho
56	Transport_Clathrin-coated vesicle cycle	71	0.000259947	0.00661473	13	Syntaxin 7, NSF, Actin cytoskeletal, VTI1B, Endophilin B1, RILP (Rab interacting lysosomal protein), ARF1, RABGDIA, Myosin I, DAB2, Syntaxin 12, Actin, Rab-8
57	Vascular endothelial cell damage in SLE	63	0.000303761	0.00738346	12	HGF, IL-1RI, IL-6, JNK(MAPK8-10), von Willebrand factor, CSF1, Tissue factor, CCL2, TWEAK(TNFSF12), P-selectin, p38 MAPK, VEGF-B
58	Transport_Macropinocytosis regulation by growth factors	63	0.000303761	0.00738346	12	HGF, Actin cytoskeletal, PDGF-R-alpha, AKT(PKB), CSF1, PDGF receptor, Leptin receptor, IRS-2, PDE3B, Leptin, WASF2, VAV-2
59	Cytoskeleton remodeling_Regulation of actin cytoskeleton nucleation and polymerization by Rho GTPases	46	0.000314173	0.00738346	10	DRF, Actin cytoskeletal, HDIA2, Cdc42 subfamily, WASF subunit, WASF3 (WAVE3), TC10, Gelsolin, WASF2, F-Actin cytoskeleton
60	Signal transduction_Cyclic AMP signaling	38	0.000316064	0.00738346	9	GSK3 alpha/beta, PKC-zeta, PKA-reg (cAMP-dependent), Adenylate cyclase type IV, LIPS, PKC, cAMP-GEFI, PHK alpha, G-protein alpha-i family
61	Role of Endothelin-1 in inflammation and vasoconstriction in Sickle cell disease	38	0.000316064	0.00738346	9	VEGFR-1, c-Jun/c-Fos, AP-1, EDNRB, p38beta (MAPK11), AKT(PKB), c-Fos, CCL2, c-Jun
62	Immune response_IL-1 signaling pathway	82	0.000326541	0.00750517	14	IL-1RI, PKC-zeta, IL-6, EGR1, JAM2, FGF2, AP-1, JNK(MAPK8-10), MAPKAPK2, AKT(PKB), CCL2, MAP3K3, PPAR-gamma, ZFP36(Tristetraprolin)
63	Immune response_Platelet activating factor/ PTAFR pathway signaling	55	0.000345557	0.00769403	11	HB-EGF, STAT5, PKA-reg (cAMP-dependent), MAPKAPK2, AKT(PKB), CCL2, p38 MAPK, ASK1 (MAP3K5), G-protein alpha-i family, Adenylate cyclase, F-Actin cytoskeleton
64	Tau pathology in Alzheimer disease	55	0.000345557	0.00769403	11	GSK3 alpha/beta, JNK(MAPK8-10), MARK2, PP2C, p38beta (MAPK11), PKC, Caspase-6, Glypican-3, p38delta (MAPK13), p38 MAPK, MARK1
65	Oxidative stress in adipocyte dysfunction in type 2 diabetes and metabolic syndrome X	64	0.000353891	0.00775838	12	IL-6, A-FABP, Small LDL, GPX3, AKT(PKB), GLUT4, Adiponectin, Catalase, PLA2, IRS-2, CCL2, CD36
66	Cell cycle progression in Prostate Cancer	39	0.000389383	0.00840713	9	IL-6, STAT5A, AKT(PKB), c-Fos, WNT, STAT5B, p38 MAPK, Frizzled, c-Jun
67	TNF-alpha and IL-1 beta-mediated regulation of contraction and secretion of inflammatory factors in normal and asthmatic airway smooth muscle	65	0.000410845	0.00873812	12	IL-1RI, IL-6, JNK(MAPK8-10), JNK3(MAPK10), Histone H3, AKT(PKB), c-Fos, PLA2, CCL2, PCAF, p38 MAPK, c-Jun
68	Role of glycosphingolipids in inhibition of Insulin signaling	40	0.000476156	0.00977275	9	PKC-zeta, Actin cytoskeletal, SORBS1, B4G6, AKT(PKB), GLUT4, Caveolin-1, TC10, SOCS3
69	Regulation of lipid metabolism_Insulin regulation of glycogen metabolism	57	0.000477788	0.00977275	11	GSK3 alpha/beta, IPP-1, PKA-reg (cAMP-dependent), AKT(PKB), GLUT4, PYGL, PHK alpha, IRS-2, FKHR, PDE3B, GYS2
70	Neurogenesis_NGF/ TrkA MAPK-mediated signaling	105	0.000480065	0.00977275	16	HB-EGF, PKC-zeta, EGR1, M-Ras, PKA-reg (cAMP-dependent), AP-1, MAPKAPK2, SORBS1, DNAJA3 (TID1), NUR77, c-Fos, RUSC1 (NESCA), p38 MAPK, p90Rsk, c-Jun, FosB
71	Resolution of inflammation in healing myocardial infarction	25	0.000494628	0.00992738	7	Angiopoietin 1, HGF, TIE2, FGF2, VEGFR-2, AKT(PKB), SDF-1
72	B-regulatory cells and tumor cells intercellular interaction	67	0.000548169	0.0108492	12	IL-1RI, IL-6, MCAM, c-Maf, JNK(MAPK8-10), VEGFR-2, CCL2, Bcl-6, p38 MAPK, TLR4, IL-33, PPAR-alpha
73	Cytoskeleton remodeling_Regulation of actin cytoskeleton organization by the kinase effectors of Rho GTPases	58	0.000558336	0.010899	11	BETA-PIX, Talin, Actin cytoskeletal, CPI-17, Cdc42 subfamily, RhoJ, ERM proteins, TC10, F-Actin cytoskeleton, Spectrin, MRLC
74	Chemotaxis_CCL19- and CCL21-mediated chemotaxis	33	0.00057415	0.0110563	8	PGE2R4, PKA-reg (cAMP-dependent), JNK(MAPK8-10), CCL21, c-Fos, p38 MAPK, G-protein alpha-i family, Adenylate cyclase
75	Ethanol/Acetaldehyde-dependent stimulation of MMP-9 expression in HCC	19	0.000620784	0.0117949	6	JNK(MAPK8-10), c-Fos, ADHG, p38 MAPK, c-Jun, ADH1
76	VEGF signaling in multiple myeloma	50	0.000637518	0.0117982	10	IL-6, VEGFR-1, VEGF-D, VEGFR-2, VEGF-C, Caveolin-1, FKHR, Semaphorin 3A, VEGFR-3, Neuropilin-1
77	Immune response_C5a signaling	50	0.000637518	0.0117982	10	c-Jun/c-Fos, AP-1, JNK(MAPK8-10), PKC, AKT(PKB), c-Fos, p38 MAPK, G-protein alpha-i family, p90Rsk, c-Jun
78	Stem cells_NOTCH in inhibition of WNT/Beta-catenin-induced osteogenesis	42	0.000697454	0.0125807	9	STAT5A, A-FABP, DLL1, GCR, WNT, PPAR-gamma, Factor D, Frizzled, C/EBPalpha
79	Stromal-epithelial interaction in Prostate Cancer	42	0.000697454	0.0125807	9	HGF, IL-6, FGF2, FGF7, PDGF-R-alpha, IGF-1, Vimentin, TGF-beta receptor type II, c-Jun
80	Putative pathways of n-3 and n-6 fatty acids in obesity and type 2 diabetes	51	0.00075127	0.0132584	10	EGR1, PKA-reg (cAMP-dependent), PTGIS, AKT(PKB), GLUT4, c-Fos, Adiponectin, PPAR-gamma, GPR120, Adenylate cyclase
81	Role of stellate cells in progression of pancreatic cancer	60	0.000753633	0.0132584	11	HB-EGF, IL-6, RECK, FGF2, PDGF-R-alpha, AKT(PKB), c-Fos, PDGF receptor, CCL2, TGF-beta receptor type II, c-Jun
82	Regulation of Tissue factor signaling in cancer	43	0.000836043	0.0144337	9	EPAS1, EGR1, AP-1, VEGFR-2, AKT(PKB), Tissue factor, P-selectin, c-Jun/c-Jun, c-Jun
83	Development_Angiopoietin - Tie2 signaling	35	0.000875294	0.0144337	8	Angiopoietin 1, STAT5, Angiopoietin 4, TIE2, AKT(PKB), FKHR, TIE, Angiopoietin 3
84	Development_Growth hormone signaling via STATs and PLC/IP3	35	0.000875294	0.0144337	8	Tensin, STAT5A, c-Fos, IGF-1, STAT5B, SOCS3, c-Jun, GHR
85	Th2 cytokine- and TNF-alpha-induced profibrotic response in asthmatic airway fibroblasts/ myofibroblasts	52	0.000881215	0.0144337	10	c-Jun/c-Fos, AP-1, JNK(MAPK8-10), PDGF-R-alpha, AKT(PKB), Decorin, HAS1, HAS2, p38 MAPK, c-Jun
86	Glucagon-induced glucose upregulation in type 2 diabetes in liver	52	0.000881215	0.0144337	10	PPCKC, PYC, F261, PKA-reg (cAMP-dependent), PYGL, PHK alpha (liver), GYS2, G-protein alpha-i family, Adenylate cyclase, QIK
87	Development_Beta-adrenergic receptors signaling via Cyclic AMP	52	0.000881215	0.0144337	10	BETA-PIX, PKA-reg type II (cAMP-dependent), PKA-reg (cAMP-dependent), Beta-2 adrenergic receptor, LIPS, Beta-3 adrenergic receptor, PPAR-gamma, p38 MAPK, Adenylate cyclase, Perilipin
88	TGF-beta 1-mediated induction of EMT in normal and asthmatic airway epithelium	44	0.000996215	0.0160515	9	DDR1, c-Jun/c-Fos, AP-1, JNK(MAPK8-10), DAB2, Vimentin, TGF-beta receptor type II, p38 MAPK, c-Jun
89	Regulation of CFTR activity (normal and CF)	62	0.00100251	0.0160515	11	PGE2R4, PKA-reg type II (cAMP-dependent), PKA-reg (cAMP-dependent), Annexin V, Beta-2 adrenergic receptor, PP2C, MUNC18, PP2A structural, G-protein alpha-i family, Adenylate cyclase, VIL2 (ezrin)
90	Development_WNT/Beta-catenin signaling in cell differentiation	28	0.00104129	0.0163059	7	Kindlin-2, PROX1, VEGFR-2, WNT, EMX2, BMP2, Frizzled
91	Platelet activation during ADAM-TS13-deficient thrombotic microangiopathy development	28	0.00104129	0.0163059	7	JAM3, von Willebrand factor, Histone H3, P-selectin, Coagulation factor VIII, Histone H2B, CD36
92	E-cadherin signaling and its regulation in gastric cancer	36	0.0010673	0.0165315	8	HGF, Plakoglobin, TCF8, WNT, Actin, BMP2, Frizzled, SIP1 (ZFHX1B)
93	Development_Role of G-CSF in hematopoietic stem cell mobilization	21	0.00112028	0.0171655	6	Leukocyte elastase, S1P1 receptor, Cathepsin G, DPP4, SDF-1, Carboxypeptidase M
94	Regulation of relaxation of airway smooth muscle cells	45	0.00118037	0.0177056	9	PGE2R4, HSP20, VIP, PKA-reg (cAMP-dependent), Adenylate cyclase type IV, Beta-2 adrenergic receptor, cAMP-GEFI, PGE2R3, F-Actin cytoskeleton
95	Immune response_TNF-R2 signaling pathways	45	0.00118037	0.0177056	9	c-Jun/c-Fos, BMX, AP-1, JNK(MAPK8-10), VEGFR-2, AKT(PKB), p38 MAPK, ASK1 (MAP3K5), c-Jun
96	Development_Differentiation of white adipocytes	54	0.00119657	0.0177616	10	A-FABP, LIPS, CIDEC, Leptin, PPAR-gamma, Factor D, BMP2, LPL, Perilipin, C/EBPalpha
97	Immune response_Oncostatin M signaling via MAPK	37	0.00129151	0.0185641	8	EGR1, AP-1, JNK(MAPK8-10), c-Fos, CCL2, PPAR-gamma, p38 MAPK, c-Jun
98	Cell adhesion_Tight junctions	37	0.00129151	0.0185641	8	JAM2, JAM3, Claudin-5, Caveolin-1, JAM1, Actin, Claudin-7, ZO-2
99	Role of red blood cell adhesion to endothelium in vaso-occlusion in Sickle cell disease	37	0.00129151	0.0185641	8	PKA-reg (cAMP-dependent), von Willebrand factor, Beta-2 adrenergic receptor, cAMP-GEFI, DARC, P-selectin, G-protein alpha-i family, CD36
100	Adiponectin in pathogenesis of type 2 diabetes	29	0.00130274	0.0185641	7	PPCKC, ACOX1, Adiponectin, SCD, ACACB, AdipoR1, PPAR-alpha
101	Immune response_IL-4 signaling pathway	94	0.00133351	0.0187007	14	GSK3 alpha/beta, PKC-zeta, STAT5, AP-1, JNK(MAPK8-10), p38beta (MAPK11), c-Fes, PKC, AKT(PKB), IRS-2, FKHR, PDE3B, p38 MAPK, c-Jun
102	Signal transduction_mTORC1 upstream signaling	74	0.00136761	0.0187007	12	PDIA3, MAPKAPK2, MAG1, AKT(PKB), PDGF receptor, WNT, p38 MAPK, TLR4, p90Rsk, Alpha-1A adrenergic receptor, Frizzled, GHR
103	Development_Ligand-dependent activation of the ESR1/AP-1 pathway	15	0.00137008	0.0187007	5	c-Jun/c-Fos, AP-1, HDAC1, c-Fos, c-Jun
104	Oxidative stress_Role of ASK1 under oxidative stress	55	0.00138568	0.0187007	10	PRKD1, JNK(MAPK8-10), TXNIP (VDUP1), JNK3(MAPK10), PRDX1, JKAP, p38 MAPK, ASK1 (MAP3K5), Glutaredoxin, PPM1L
105	Apoptosis and survival_IL-17-induced CIKS-independent signaling pathways	46	0.00139107	0.0187007	9	c-Jun/c-Fos, AP-1, JNK(MAPK8-10), MAPKAPK2, c-Fos, p38 MAPK, p90Rsk, c-Jun, MKP-1
106	Neurophysiological process_Receptor-mediated axon growth repulsion	46	0.00139107	0.0187007	9	HB-EGF, Actin cytoskeletal, CRMP2, c-Fes, Ephrin-A, Semaphorin 3A, F-Actin cytoskeleton, Neuropilin-1, VAV-2
107	Expression targets of Tissue factor signaling in cancer	22	0.00146335	0.0194885	6	Coagulation factor X, VEGF-C, CSF1, Tissue factor, GFPT2, Cyr61
108	Dysregulation of Adiponectin secretion from adipocytes in obesity, type 2 diabetes and metabolic syndrome X	38	0.00155163	0.0204729	8	ACSL1, JNK(MAPK8-10), AKT(PKB), Adiponectin, FKHR, ATF-3, PPAR-gamma, C/EBPalpha
109	MAPK-mediated proliferation of normal and asthmatic smooth muscle cells	56	0.0015984	0.020568	10	HB-EGF, FGF2, EDNRB, PDGF-R-alpha, c-Fos, PDGF receptor, LPAR1, G-protein alpha-i family, p90Rsk, MKP-1
110	Cell adhesion_Gap junctions	30	0.00161283	0.020568	7	Tubulin beta, Connexin 37, Connexin 40, PKC, Caveolin-1, Actin, ZO-2
111	Immune response_Histamine H1 receptor signaling in immune response	47	0.001631	0.020568	9	Histamine H1 receptor, IL-6, c-Jun/c-Fos, JNK(MAPK8-10), c-Fos, Tissue factor, p38 MAPK, c-Jun, eNOS
112	Regulation of lipid metabolism_Insulin signaling: generic cascades	47	0.001631	0.020568	9	PKC-zeta, IPP-1, PKA-reg (cAMP-dependent), LIPS, eIF2B5, AKT(PKB), GLUT4, IRS-2, PDE3B
113	Development_TGF-beta-dependent induction of EMT via MAPK	47	0.001631	0.020568	9	c-Jun/c-Fos, AP-1, JNK(MAPK8-10), c-Fos, DAB2, Vimentin, TGF-beta receptor type II, p38 MAPK, c-Jun
114	Nociception_Nociceptin receptor signaling	76	0.00173339	0.0216674	12	PKA-reg (cAMP-dependent), JNK(MAPK8-10), GRK3, PKC, c-Fos, AP-2, Actin, p38 MAPK, G-protein alpha-i family, Adenylate cyclase, p90Rsk, c-Jun
115	Blood coagulation_Blood coagulation	39	0.00185157	0.0224114	8	TFPI, Coagulation factor X, Thrombomodulin, von Willebrand factor, Tissue factor, A2M, Coagulation factor XIII A, Coagulation factor VIII
116	Oxidative stress_ROS-induced cellular signaling	108	0.00187384	0.0224114	15	IL-6, PLK3 (CNK), EGR1, c-Jun/c-Fos, PRKD1, PKA-reg (cAMP-dependent), JNK(MAPK8-10), TXNIP (VDUP1), HDAC1, PKC, AKT(PKB), Catalase, IRP1, SCD, p38 MAPK
117	Apoptosis and survival_Beta-2 adrenergic receptor anti-apoptotic action	23	0.00188094	0.0224114	6	PKA-reg (cAMP-dependent), FOXO4, Beta-2 adrenergic receptor, AKT(PKB), FKHR, G-protein alpha-i family
118	Development_Thrombopoietin signaling via JAK-STAT pathway	23	0.00188094	0.0224114	6	STAT5A, STAT5, Bcl-6, ERG, STAT5B, SOCS3
119	c-Myc in multiple myeloma	16	0.00189563	0.0224114	5	IL-6, GRP78, p38 MAPK, PTBP1, C/EBPalpha
120	Chemokines in inflammation in adipose tissue and liver in obesity, type 2 diabetes and metabolic syndrome X	48	0.001903	0.0224114	9	IL-6, PECAM1, TIG2, LYVE-1, CCL2, CD34, P-selectin, TLR4, CD36
121	Development_Adiponectin signaling	48	0.001903	0.0224114	9	HB-EGF, IL-6, Leukocyte elastase, FGF2, AKT(PKB), HSP90, Adiponectin, AdipoR1, eNOS
122	Development_Inhibition of angiogenesis by PEDF	31	0.00197742	0.0227244	7	VEGFR-1, c-FLIP(Short), PEDF (serpinF1), VEGFR-2, PEDF-R (iPLA2-zeta), PPAR-gamma, p38 MAPK
123	Inhibition of TGF-beta signaling in lung cancer	31	0.00197742	0.0227244	7	p15, JNK(MAPK8-10), TGF-beta receptor type III (betaglycan), TGF-beta receptor type II, Ski, Beta-fodrin, c-Jun
124	Influence of low doses of Arsenite on glucose uptake in adipocytes	31	0.00197742	0.0227244	7	PKC-zeta, A-FABP, AKT(PKB), GLUT4, IRS-2, PPAR-gamma, C/EBPalpha
125	Signal transduction_Angiotensin II/ AGTR1 signaling via p38, ERK and PI3K	98	0.00200273	0.0228311	14	HB-EGF, PKC-zeta, IL-6, EGR1, RECK, NUR77, AKT(PKB), c-Fos, Catalase, FKHR, CCL2, SOD3 (EC-SOD), p38 MAPK, TLR4
126	Signal transduction_Leptin signaling in non-neuronal cells	58	0.00210318	0.023786	10	IL-6, ACSL1, Kv2.1, AKT(PKB), Leptin receptor, IRS-2, PDE3B, ACACB, Leptin, PPAR-gamma
127	Signal transduction_mTORC2 downstream signaling	68	0.00218329	0.0242255	11	GSK3 alpha/beta, PPCKC, PKC-zeta, PKA-reg (cAMP-dependent), PKC, AKT(PKB), GLUT4, FKHR, SCD, TLR4, F-Actin cytoskeleton
128	Regulation of lipid metabolism_Regulation of lipid metabolism by niacin and isoprenaline	49	0.00221005	0.0242255	9	PKC-zeta, PKA-reg (cAMP-dependent), GPR109A, Adenylate cyclase type IV, Beta-2 adrenergic receptor, LIPS, PKC, Beta-3 adrenergic receptor, G-protein alpha-i family
129	Mechanisms of drug resistance in multiple myeloma	49	0.00221005	0.0242255	9	GSK3 alpha/beta, PKC-zeta, IL-6, GCR Alpha, FZD4, HAS1, FANCF, Frizzled, IL8RB
130	Development_PEDF signaling	49	0.00221005	0.0242255	9	IL-6, CCL23, p90RSK2(RPS6KA3), c-FLIP(Short), c-FLIP(Long), PEDF (serpinF1), VEGFR-2, PEDF-R (iPLA2-zeta), AKT(PKB)
131	Selective Insulin resistance in type 2 diabetes in liver	32	0.00240266	0.0259379	7	GSK3 alpha/beta, PPCKC, AKT(PKB), IRS-2, FKHR, GYS2, SOCS3
132	Cytoskeleton remodeling_Reverse signaling by Ephrin-B	32	0.00240266	0.0259379	7	Actin cytoskeletal, F-Actin, RGS3, Ephrin-B, G-protein alpha-i family, SDF-1, PINCH-2
133	Macrophage and dendritic cell phenotype shift in cancer	100	0.00242965	0.0260319	14	IL-1RI, IL-6, EPAS1, IFNGR1, PGE2R4, DLL1, Gas6, MER, CSF1, ESR2 (nuclear), DLL4, p38 MAPK, TLR4, SOCS3
134	Immune response_TLR2 and TLR4 signaling pathways	69	0.00246041	0.0261648	11	IL-6, c-Jun/c-Fos, AP-1, JNK(MAPK8-10), E2N(UBC13), AKT(PKB), p38 MAPK, TLR4, p90Rsk, CD36, c-Jun
135	Signal transduction_CXCR4 signaling via second messengers and JAK/STAT	50	0.00255524	0.0269719	9	alpha-1 Adrenergic receptor, Beta-2 adrenergic receptor, STAT5B, G-protein alpha-i family, Adenylate cyclase, SDF-1, Alpha-1A adrenergic receptor, SOCS3, MRLC
136	Main growth factor signaling cascades in multiple myeloma cells	41	0.00258747	0.0271114	8	GSK3 alpha/beta, VEGFR-1, FGF2, VEGFR-2, AKT(PKB), IRS-2, FKHR, IGF-1
137	Pro-oncogenic action of Estradiol/ Estrogen receptors in ovarian cancer	60	0.00272899	0.0283855	10	JNK(MAPK8-10), Fibulin-1, AKT(PKB), c-Fos, Leptin receptor, ESR2 (nuclear), TRAP-1, Leptin, ASK1 (MAP3K5), SDF-1
138	Stellate cells activation and liver fibrosis	70	0.00276529	0.0285546	11	IL-1RI, GLI-1, PDGF-R-alpha, AKT(PKB), c-Fos, PDGF receptor, DAB2, CCL2, TGF-beta receptor type II, Frizzled, KLF6
139	G-protein signaling_Regulation of CDC42 activity	33	0.00289496	0.0288789	7	CDGAP, NIP2, RHG7, DOCK6, DOCK11, Frabin, VIL2 (ezrin)
140	The innate immune response to contact allergens	33	0.00289496	0.0288789	7	IL-1RI, IL-6, AP-1, TXNIP (VDUP1), CCL2, HSP70, TLR4
141	Stem cells_SDF-1 axis in endothelial progenitor cell recruitment in healing myocardial infarction	33	0.00289496	0.0288789	7	Angiopoietin 1, TIE2, AKT(PKB), FKHR, ACKR3, SDF-1, eNOS
142	LRRK2 in neurons in Parkinson's disease	33	0.00289496	0.0288789	7	PKC-zeta, NSF, Actin cytoskeletal, MARK2, Actin cytoplasmic 2, HSP90, VIL2 (ezrin)
143	Signal transduction_PKA signaling	51	0.0029418	0.0288789	9	GSK3 alpha/beta, PKA-reg type II (cAMP-dependent), PKA-reg (cAMP-dependent), AKAP12, PDE3B, AKAP2, AKAP7 gamma, G-protein alpha-i family, Adenylate cyclase
144	Development_Oligodendrocyte differentiation from adult stem cells	51	0.0029418	0.0288789	9	OATP-F, FGF2, EDNRB, PDGF-R-alpha, IGF-1, DTX1, p38 MAPK, p90Rsk, BMP2
145	Epithelial cell anoikis in COPD	51	0.0029418	0.0288789	9	Talin, Leukocyte elastase, Actin cytoskeletal, Alpha-parvin, JNK(MAPK8-10), AKT(PKB), IRS-2, p38 MAPK, ASK1 (MAP3K5)
146	HBV-dependent transcription regulation leading to HCC	25	0.00297908	0.0288789	6	EGR1, HDAC1, NUR77, SCD, ATF-3, PPAR-gamma
147	Inhibition of TGF-beta signaling in gastric cancer	25	0.00297908	0.0288789	6	Praja-1, HDAC1, MEL1, TGF-beta receptor type II, Ski, Beta-fodrin
148	IL-1 signaling in melanoma	42	0.00303218	0.029195	8	IL-1RI, IL-6, c-Jun/c-Fos, AP-1, JNK(MAPK8-10), CCL2, MITF, c-Jun
149	Development_Role of proteases in hematopoietic stem cell mobilization	18	0.00336525	0.0318321	5	Leukocyte elastase, Cathepsin G, DPP4, SDF-1, Carboxypeptidase M
150	Immune response_Lysophosphatidic acid signaling via NF-kB	52	0.00337309	0.0318321	9	IL-6, PKD, JNK(MAPK8-10), PKC, LPAR1, CCL2, MAP3K3, p38 MAPK, p90Rsk
151	IGF signaling in HCC	52	0.00337309	0.0318321	9	HGF, Junctin, EGR1, PKC, AKT(PKB), c-Fos, IRS-2, IGF-1, c-Jun
152	Signal transduction_Erk Interactions: Inhibition of Erk	34	0.00346091	0.0318745	7	MKP-3, PKA-reg (cAMP-dependent), JNK(MAPK8-10), PKC, AKT(PKB), STEP, MKP-1
153	Nicotine / Beta-adrenergic signaling in lung cancer	34	0.00346091	0.0318745	7	PKA-reg (cAMP-dependent), Beta-2 adrenergic receptor, AKT(PKB), Beta-3 adrenergic receptor, Beta-adrenergic receptor, G-protein alpha-i family, Adenylate cyclase
154	Immune response_IL-6 signaling pathway via JAK/STAT	72	0.00346631	0.0318745	11	IL-6, STAT5, p18, c-Jun/c-Fos, AP-1, AKT(PKB), c-Fos, FKHR, CCL2, SOCS3, c-Jun
155	Development_VEGF signaling via VEGFR2 - generic cascades	93	0.00346726	0.0318745	13	c-Jun/c-Fos, Actin cytoskeletal, VEGFR-2, MAPKAPK2, PKC, AKT(PKB), HSP90, CCL2, PLA2G5, p38 MAPK, p90Rsk, c-Jun, eNOS
156	Development_WNT/Beta-catenin signaling pathway. Signalosome	43	0.00353416	0.0318745	8	GSK3 alpha/beta, ATP6V0C, ARF1, DAAM2, GRK5, WNT, G-protein alpha-i family, Frizzled
157	Role of platelets in the initiation of in-stent restenosis	43	0.00353416	0.0318745	8	JAM3, P2Y12, von Willebrand factor, Tissue factor, CCL2, ICAM2, PF4, P-selectin
158	Immune response_Substance P-stimulated expression of proinflammatory cytokines via MAPKs	43	0.00353416	0.0318745	8	IL-6, JNK(MAPK8-10), CCL13, AKT(PKB), CCL2, p38 MAPK, Substance P receptor, c-Jun
159	Cell cycle_Initiation of mitosis	26	0.00368012	0.032776	6	Histone H3, AKT(PKB), AP-2A, MYRL2, Histone H1, CDK7
160	CAR signaling via cross-talk / Human Version	26	0.00368012	0.032776	6	PPCKC, ACOX1, GCR, ECHP, FKHR, PPAR-alpha
161	Regulation and signaling of HGF receptor (Met) and MSP receptor (RON) in lung cancer	73	0.00386659	0.0342229	11	HGF, PKC-zeta, IL-6, c-Jun/c-Fos, FGF2, AP-1, AKT(PKB), c-Fos, p90Rsk, c-Jun, Gamma adducin
162	Interleukins-induced inflammatory response in asthmatic airway fibroblasts	35	0.00410731	0.0354722	7	IL-1RI, IL-6, c-Fos, CCL2, p38 MAPK, IL-33, c-Jun
163	Development_Transcriptional regulation of megakaryopoiesis	35	0.00410731	0.0354722	7	von Willebrand factor, TAL1, CD34, PF4, ETS, CD36, LMO2
164	TNF-alpha and IL-1 beta induce hyperglycemia in obesity and type 2 diabetes in adipocytes	35	0.00410731	0.0354722	7	IL-1RI, PKC-zeta, GPX3, MAPKAPK2, GLUT4, p38 MAPK, SOCS3
165	Cell adhesion_Plasmin signaling	35	0.00410731	0.0354722	7	FGF2, VEGFR-2, TGF-beta receptor type III (betaglycan), Collagen IV, C1 inhibitor, TGF-beta receptor type II, p38 MAPK
166	Development_Alpha-1 adrenergic receptors signaling via Cyclic AMP	19	0.00434542	0.0369635	5	PKA-reg (cAMP-dependent), FOXO4, FKHR, Adenylate cyclase, Alpha-1A adrenergic receptor
167	Immune response_HSP60 and HSP70/ TLR signaling pathway	54	0.00438374	0.0369635	9	IL-6, c-Jun/c-Fos, AP-1, JNK(MAPK8-10), E2N(UBC13), HSP70, p38 MAPK, TLR4, c-Jun
168	Role of ER stress in obesity and type 2 diabetes	54	0.00438374	0.0369635	9	GRP78, GLUT4, Adiponectin, IRS-2, SCD, ATF-3, PPAR-gamma, NIPK, C/EBPalpha
169	ERBB family and HGF signaling in gastric cancer	54	0.00438374	0.0369635	9	HGF, HB-EGF, EGR1, STAT5A, AKT(PKB), c-Fos, p38 MAPK, Neuropilin-1, c-Jun
170	Role of IFN-beta in the improvement of blood-brain barrier integrity in multiple sclerosis	27	0.00449647	0.0374706	6	c-Jun/c-Fos, 5'-NTD, AP-1, JNK(MAPK8-10), c-Fos, c-Jun
171	CAR signaling via cross-talk / Rodent version	27	0.00449647	0.0374706	6	PPCKC, ACOX1, GCR, ECHP, FKHR, PPAR-alpha
172	Retinal ganglion cell damage in glaucoma	45	0.00472901	0.0389528	8	Factor H, JNK(MAPK8-10), EDNRB, MAP1LC3B, TrkB, A2M, c-Jun, Rab-8
173	Role of DNA methylation in progression of multiple myeloma	45	0.00472901	0.0389528	8	p15, IL-6, EGR1, RHG7, AP-1, Dexras1, WNT, Frizzled
174	Immune response_IL-22 signaling pathway	36	0.00484111	0.0394204	7	STAT5, c-Jun/c-Fos, JNK(MAPK8-10), c-Fos, p38 MAPK, SOCS3, c-Jun
175	Role of IL-8 in melanoma	36	0.00484111	0.0394204	7	IL-6, Beta-2 adrenergic receptor, AKT(PKB), p38 MAPK, ZFP36(Tristetraprolin), G-protein alpha-i family, IL8RB
176	Role of Tissue factor-induced Thrombin signaling in cancerogenesis	65	0.00495509	0.0401193	10	Angiopoietin 1, VEGFR-1, Actin cytoskeletal, Coagulation factor X, AKT(PKB), Tissue factor, P-selectin, G-protein alpha-i family, MRLC, c-Jun
177	Signal transduction_CXCR4 signaling via PI3K cascade	46	0.00543174	0.0432976	8	PPCKC, IL-6, AKT(PKB), FKHR, G-protein alpha-i family, SDF-1, c-Jun, eNOS
178	Rho-dependent regulation of normal and asthmatic smooth muscle contraction	28	0.00543879	0.0432976	6	Histamine H1 receptor, CPI-17, PKC, LPAR1, G-protein alpha-i family, MRLC
179	Release of pro-inflammatory mediators and elastolytic enzymes by alveolar macrophages in COPD	28	0.00543879	0.0432976	6	IL-6, Leukocyte elastase, MAPKAPK2, CCL2, p38 MAPK, TLR4
180	wtCFTR and deltaF508-CFTR traffic / Clathrin coated vesicles formation (normal and CF)	20	0.0055131	0.0436454	5	Actin cytoskeletal, Endophilin B1, Myosin I, DAB2, Actin
181	Role of FSH and Lutropin in ovarian cancer	56	0.00561601	0.0439066	9	LH receptor, IL-6, PKA-reg (cAMP-dependent), JNK(MAPK8-10), cAMP-GEFI, AKT(PKB), FKHR, Adenylate cyclase, SLIT2
182	Development_Beta-adrenergic receptors transactivation of EGFR	37	0.00566935	0.0439066	7	HB-EGF, c-Jun/c-Fos, AP-1, Beta-2 adrenergic receptor, Beta-3 adrenergic receptor, G-protein alpha-i family, c-Jun
183	Role of alveolar cell senescence in COPD	37	0.00566935	0.0439066	7	IL-6, AKT(PKB), Caveolin-1, p38 MAPK, Klotho, Cyr61, eNOS
184	Development_Early embryonal hypaxial myogenesis	37	0.00566935	0.0439066	7	MSX1, PKA-reg (cAMP-dependent), GLI-1, PKC, Adenylate cyclase, Frizzled, Paraxis
185	Immune response_PGE2 in immune and neuroendocrine system interactions	47	0.00621137	0.0475871	8	PGF2aR, IL-1RI, PGE2R4, GCR, PGE2R3, p38 MAPK, G-protein alpha-i family, TLR4
186	Regulation of lipid metabolism_PPAR regulation of lipid metabolism	47	0.00621137	0.0475871	8	ACSL1, HADHA, ECHP, ACAA2, Fatty acid-binding protein, CAC, PPAR-alpha, CD36
187	Bone metastases in Prostate Cancer	29	0.00651776	0.0492345	6	CCL2, IGF-1, WNT, G-protein alpha-i family, SDF-1, Frizzled
188	EZH2 in Prostate Cancer	29	0.00651776	0.0492345	6	Cathepsin G, HDAC1, Histone H3, PGE2R3, DARC, SDF-1
189	Transcription_Role of AP-1 in regulation of cellular metabolism	38	0.00659915	0.0492345	7	c-Jun/c-Fos, AP-1, JNK(MAPK8-10), Alpha1-globin, c-Fos, HBB, c-Jun
190	Defective efferocytosis in COPD	38	0.00659915	0.0492345	7	Leukocyte elastase, PECAM1, Gas6, MER, CED-6, LRP1, CD36
191	Development_Neural stem cell lineage commitment (schema)	38	0.00659915	0.0492345	7	DLL1, PDGF-R-alpha, Reticulon 4, Vimentin, S100B, GLAST1/EAAT1, BMP2
192	Immune response_Sublytic effects of membrane attack complex	68	0.00685463	0.0498088	10	IL-6, Actin cytoskeletal, c-FLIP(Long), MAPKAPK2, GRP78, PKC, AKT(PKB), RGC32, p38 MAPK, G-protein alpha-i family
193	Stem cells_Inflammatory response in ischemia-reperfusion injury during myocardial infarction	21	0.00688585	0.0498088	5	IL-6, CCL2, HSP70, P-selectin, TLR4
194	Possible regulation of HSF-1/ chaperone pathway in Huntington's disease	21	0.00688585	0.0498088	5	GSK3 alpha/beta, JNK(MAPK8-10), HSP90, PLA2, HSP70
195	Stem cells_Schema: Osteogenic and adipogenic differentiation of mesenchymal stem cells	21	0.00688585	0.0498088	5	BMP6, IGF-1, Beta-adrenergic receptor, PPAR-gamma, BMP2
196	Gamma-secretase regulation of mammary cell development	21	0.00688585	0.0498088	5	HB-EGF, NOTCH4 (ICD4), NOTCH4, STAT5A, DLL4
197	Role of ZNF202 in regulation of expression of genes involved in atherosclerosis	21	0.00688585	0.0498088	5	ABCA1, PEMT, PLTP, Beta-3 adrenergic receptor, LPL

## Sheet: Table S6 blue
#	Maps	Total	p-value	FDR	In Data	Network Objects from Active Data
1	Ubiquinone metabolism	74	2.89109e-13	3.72084e-10	22	NDUFA7, NDUFA8, NDUFB7, NDUFA2, NDUFB2, NDUFS8, NDUFA11, NDUFA3, NDUFA13, NDUFV1, NDUFV2, NDUFS3, NDUFS7, NDUFAB1, NDUFA1, NDUFA10, NDUFB8, NDUFB1, NDUFS6, NDUFB10, NDUFC1, NDUFV3
2	Transcription_Negative regulation of HIF1A function	69	1.87453e-07	0.000120626	15	SART1, HIF-prolyl hydroxylase, EGLN2, ARD1, Sirtuin6, Elongin B, CHIP, PTEN, PRDX2, HSP70, RUVBL2, COMMD1 (MURR1), CITED4, Sirtuin7, SAT2
3	Apoptosis and survival_BAD phosphorylation	42	1.1358e-06	0.000487258	11	BAD, G-protein beta/gamma, Bax, PKA-reg (cAMP-dependent), PP2C, PI3K reg class IA, p70 S6 kinase2, H-Ras, ERK1/2, MEK2(MAP2K2), 14-3-3
4	Chemotaxis_Lysophosphatidic acid signaling via GPCRs	129	2.71579e-06	0.000813597	19	SIVA1, LPAR2, p130CAS, MEK1/2, G-protein beta/gamma, Rho GTPase, PI3K reg class IA (p85), Bax, CRK, AP-1, PAK, Vinculin, TRIP6, H-Ras, ERK1/2, E3KARP (NHERF2), G-protein gamma 12, PRK1, ARHGEF1 (p115RhoGEF)
5	CTP/UTP metabolism	107	3.16083e-06	0.000813597	17	ITPA, RPB10, POLR2I, RRP41, RPOM, NDPK C, CSL4, PCY1A, NT5M, POLR2J, RPB5, RRP42, UCK1, RRP46, RPB8, AK1, NDPK D (mitochondrial)
6	ATP/ITP metabolism	123	5.44351e-06	0.00090906	18	ITPA, RPB10, POLR2I, RRP41, RPOM, NDPK C, AMP deaminase 2, CSL4, POLR2J, RPB5, ENTPD6, RRP42, RRP46, APRT, RPB8, AMP deaminase, AK1, NDPK D (mitochondrial)
7	Development_Negative regulation of WNT/Beta-catenin signaling in the nucleus	89	5.67193e-06	0.00090906	15	CHIBBY, NF-AT3(NFATC4), RANBP3, CtBP, TAB2, c-Cbl, BACH1, RUVBL2, Dsh, Axin, Frizzled, Menin, Histone H1, GPX4, 14-3-3
8	Epithelial cell apoptosis in COPD	32	5.72167e-06	0.00090906	9	BAD, I-kB, Bax, NF-kB, PSMB6, KEAP1, NRF2, PUMA, DJ-1
9	GTP-XTP metabolism	90	6.53994e-06	0.00090906	15	ITPA, KGUA, RPB10, POLR2I, RRP41, RPOM, NDPK C, CSL4, POLR2J, RPB5, RRP42, RRP46, NDPK 8, RPB8, NDPK D (mitochondrial)
10	Main growth factor signaling cascades in multiple myeloma cells	41	7.0634e-06	0.00090906	10	BAD, I-kB, PI3K reg class IA (p85), NF-kB, ERK2 (MAPK1), PI3K reg class IA (p85-beta), PI3K reg class IA, PTEN, H-Ras, MEK2(MAP2K2)
11	Apoptosis and survival_Role of PKR in stress-induced apoptosis	53	1.31242e-05	0.00153553	11	NFKBIB, I-kB, PP2A regulatory, IRF3, C/EBP zeta, NF-kB, TAB2, JAK1, TRAF2, TARBP2, ERK1/2
12	Oxidative stress_ROS-induced cellular signaling	108	1.53627e-05	0.00164765	16	AMPK alpha subunit, HSF1, Bax, PKA-reg (cAMP-dependent), HIF-prolyl hydroxylase, Pin1, NF-kB, LKB1, KEAP1, PTEN, NRF2, PUMA, E2I, HSP27, HSPA1A, ERK1/2
13	Regulation of GSK3 beta in bipolar disorder	46	2.11314e-05	0.00209201	10	MEK1/2, PP2A regulatory, FRAT1, Neutral sphingomyelinase, Dsh, Axin, H-Ras, DVL-1, Frizzled, ERK1/2
14	Signal transduction_JNK pathway	47	2.58167e-05	0.00237329	10	MLK3(MAP3K11), NF-AT4(NFATC3), CRK, AP-1, TRADD, JunD, MKK7 (MAP2K7), TRAF2, MLK2(MAP3K10), H-Ras
15	Apoptosis and survival_HTR1A signaling	50	4.55681e-05	0.00338519	10	I-kB, G-protein beta/gamma, PP2A regulatory, Bax, PKA-reg (cAMP-dependent), NF-kB, ERK2 (MAPK1), PP2A structural, H-Ras, MEK2(MAP2K2)
16	IGF-1 signaling in multiple myeloma	50	4.55681e-05	0.00338519	10	BAD, I-kB, MEK1/2, ITGB1, NF-kB, ERK2 (MAPK1), PI3K reg class IA, PTEN, H-Ras, ERK1/2
17	Development_EGFR signaling pathway	71	4.73235e-05	0.00338519	12	I-kB, PI3K reg class IA (p85), Bax, NF-kB, ERK2 (MAPK1), JAK1, c-Cbl, MKK7 (MAP2K7), MLK2(MAP3K10), H-Ras, ERK1/2, MEK2(MAP2K2)
18	Apoptosis and survival_IL-17-induced CIKS-dependent MAPK signaling pathways	32	4.89279e-05	0.00338519	8	MEK1/2, AP-1, IL-17RC, ABIN-2, TAB2, TRAF2, ERK1/2, TAB1
19	Translation_(L)-selenoaminoacids incorporation in proteins during translation	41	5.04553e-05	0.00338519	9	TXNRD2, Selenoprotein H, SECP43, Selenoprotein O, SelM, Selenoprotein W, SELB, RPL30, GPX4
20	Immune response_Fc epsilon RI pathway: signaling through Fyn and PI3K	61	5.2606e-05	0.00338519	11	SPHK2, I-kB, PI3K reg class IA (p85), AP-1, NF-kB, VAMP8, Csk, c-Cbl, Syntaxin 4, SHP-2, NF-AT
21	HSP70 and HSP40-dependent folding in Huntington's disease	25	6.65356e-05	0.00407768	7	CHIP, ST13 (Hip), HSP70, SGTB, SGTA, HSP27, HSPA1A
22	Signal transduction_mTORC1 upstream signaling	74	7.20797e-05	0.00421666	12	TELO2, AMPK alpha subunit, PRAS40, MEK1/2, ERK2 (MAPK1), DGK-zeta, GBL, Dsh, Axin, Frizzled, FKBP8, ERK1/2
23	Development_Flt3 signaling	44	9.0938e-05	0.00500282	9	BAD, PI3K reg class IA (p85), CRK, c-Cbl, MKK7 (MAP2K7), SHP-2, H-Ras, ERK1/2, MEK2(MAP2K2)
24	Aminoglycoside- and cisplatin-induced hair cell death	112	9.32928e-05	0.00500282	15	TRMU, NF-AT3(NFATC4), NOL3, Bax, AP-1, NF-kB, MKK7 (MAP2K7), NOX1, PUMA, Histone H2A, H-Ras, G9a, Endonuclease G, Histone H4, ERK1/2
25	Immune response_TNF-R2 signaling pathways	45	0.000109374	0.00563056	9	I-kB, PI3K reg class IA (p85), AP-1, NF-kB2 (p100), NF-kB, PI3K reg class IA, NF-kB2 (p52), TRAF2, ERK1/2
26	Development_Beta-adrenergic receptors transactivation of EGFR	37	0.000148382	0.00727643	8	G-protein beta/gamma, AP-1, ERK2 (MAPK1), PI3K reg class IA, p70 S6 kinase2, H-Ras, ERK1/2, MEK2(MAP2K2)
27	Development_TGF-beta-dependent induction of EMT via MAPK	47	0.000155712	0.00727643	9	ITGB1, MLK3(MAP3K11), AP-1, PTEN, MKK7 (MAP2K7), alpha-V/beta-1 integrin, H-Ras, ERK1/2, MEK2(MAP2K2)
28	Neurogenesis_NGF/ TrkA MAPK-mediated signaling	105	0.000166461	0.00727643	14	p130CAS, MEK1/2, PP2A regulatory, Flotillin-1, PKA-reg (cAMP-dependent), CRK, AP-1, CDK5, APS, C3G, PDZ-GEF1, SHP-2, H-Ras, ERK1/2
29	Immune response_IL-33 signaling pathway	58	0.000169614	0.00727643	10	I-kB, MEK1/2, NF-kB, TAB2, PI3K reg class IA, MKK7 (MAP2K7), Histone H2A, ERK1/2, TAB1, ST2L
30	Effect of H. pylori infection on gastric epithelial cell proliferation	58	0.000169614	0.00727643	10	NF-AT4(NFATC3), CRK, AP-1, Csk, C3G, SHP-2, H-Ras, Histone H4, ERK1/2, MEK2(MAP2K2)
31	Development_SDF-1 signaling in hematopoietic stem cell homing	38	0.000180921	0.00751114	8	p130CAS, MEK1/2, G-protein beta/gamma, PI3K reg class IA (p85), CRK, C3G, H-Ras, ERK1/2
32	Development_GM-CSF signaling	50	0.000255083	0.00965566	9	BAD, I-kB, PI3K reg class IA (p85), NF-kB, PI3K reg class IA (p85-beta), SHP-2, H-Ras, ERK1/2, MEK2(MAP2K2)
33	Survival pathways in Prostate Cancer	50	0.000255083	0.00965566	9	BAD, I-kB, Bax, NF-kB, ERK2 (MAPK1), PI3K reg class IA, PTEN, H-Ras, MEK2(MAP2K2)
34	HBV-dependent NF-kB and PI3K/AKT pathways leading to HCC	50	0.000255083	0.00965566	9	BAD, I-kB, PI3K reg class IA (p85), Pin1, NF-kB, JAK1, PTEN, NF-kB2 (p52), H-Ras
35	IL-6 signaling in Prostate Cancer	40	0.000263645	0.00969459	8	AP-1, ERK2 (MAPK1), PI3K reg class IA, JAK1, PTEN, SHP-2, H-Ras, MEK2(MAP2K2)
36	Immune response_IL-2 signaling via ERK, PI3K, and PLC-gamma	73	0.000280113	0.010014	11	MEK1/2, p70 S6 kinases, PI3K reg class IA (p85), NF-kB, ERK2 (MAPK1), JAK1, c-Cbl, p70 S6 kinase2, SHP-2, H-Ras, ERK1/2
37	NETosis in SLE	31	0.00029039	0.0100949	7	Pin1, Histone H2, Histone H2A, Histone H1.2, Histone H4, ERK1/2, Histone H1
38	Signal transduction_NF-kB activation pathways	51	0.000298062	0.0100949	9	I-kB, NF-kB2 (p100), TRADD, NF-kB, TAB2, NF-kB2 (p52), TRAF2, E2I, TAB1
39	Development_Neurotrophin family signaling	41	0.000315327	0.0104058	8	PI3K reg class IA (p85), Bax, PI3K reg class IA, C3G, SHP-2, H-Ras, ERK1/2, MEK2(MAP2K2)
40	Immune response_IL-18 signaling	63	0.000342234	0.010888	10	I-kB, MEK1/2, AP-1, NF-kB, TAB2, PI3K reg class IA, H-Ras, CD147, ERK1/2, TAB1
41	G-protein signaling_Proinsulin C-peptide signaling	52	0.000346858	0.010888	9	I-kB, G-protein beta/gamma, PI3K reg class IA (p85), NF-kB, PI3K reg class IA, TRAF2, H-Ras, ERK1/2, MEK2(MAP2K2)
42	Signal transduction_ERK1/2 signaling pathway	32	0.000358	0.0109701	7	MEK1/2, ERK2 (MAPK1), SHC2, PDZ-GEF1, H-Ras, ERK1/2, MEK2(MAP2K2)
43	dGTP metabolism	64	0.000390205	0.0116789	10	KGUA, 8ODP, NDPK C, POLE4, POLD reg (p50), POLD cat (p125), DGUOK, DNA polymerase lambda, POLD reg (p12), NDPK D (mitochondrial)
44	Sorafenib-induced inhibition of cell proliferation and angiogenesis in HCC	16	0.000437515	0.0124123	5	MEK1/2, ERK2 (MAPK1), RASSF1, H-Ras, ERK1/2
45	Development_EGFR signaling via small GTPases	33	0.000437648	0.0124123	7	MEK1/2, PI3K reg class IA, c-Cbl, MKK7 (MAP2K7), MLK2(MAP3K10), H-Ras, ERK1/2
46	Ovarian cancer (main signaling cascades)	65	0.000443642	0.0124123	10	LPAR2, I-kB, MEK1/2, G-protein beta/gamma, PKA-reg (cAMP-dependent), NF-kB, PI3K reg class IA, PTEN, H-Ras, ERK1/2
47	Nicotine / Beta-adrenergic signaling in lung cancer	34	0.000530827	0.0136635	7	BAD, G-protein beta/gamma, Bax, PKA-reg (cAMP-dependent), H-Ras, ERK1/2, MEK2(MAP2K2)
48	Development_S1P1 receptor signaling via beta-arrestin	34	0.000530827	0.0136635	7	G-protein beta/gamma, p70 S6 kinases, ERK2 (MAPK1), p70 S6 kinase2, H-Ras, ERK1/2, MEK2(MAP2K2)
49	Development_CNTF receptor signaling	34	0.000530827	0.0136635	7	PI3K reg class IA, JAK1, p70 S6 kinase2, SHP-2, H-Ras, ERK1/2, MEK2(MAP2K2)
50	Oxidative stress_ROS-mediated activation of MAPK via inhibition of phosphatases	34	0.000530827	0.0136635	7	MEK1/2, PP2A regulatory, PR65-alpha, MKK7 (MAP2K7), PP2A structural, SHP-2, ERK1/2
51	Chemotaxis_SDF-1/ CXCR4-induced chemotaxis of immune cells	79	0.000563053	0.0142088	11	p130CAS, MEK1/2, ITGB1, G-protein beta/gamma, PI3K reg class IA (p85), PKA-reg (cAMP-dependent), CRK, PAK, Csk, Vinculin, ERK1/2
52	Development_The role of GDNF ligand family/ RET receptor in cell survival, growth and proliferation	92	0.000588077	0.0145191	12	MEK1/2, ITGB1, DOK1, PI3K reg class IA (p85), CRK, NF-kB, C3G, ARTN, SHP-2, H-Ras, PSPN, ERK1/2
53	IL-1 production in melanoma	17	0.00059791	0.0145191	5	I-kB, MEK1/2, NF-kB, CARD5, ERK1/2
54	LKB1 signaling pathway in lung cancer cells	45	0.000611046	0.0145633	8	AMPK alpha subunit, ITGB1, NF-kB, LKB1, PTEN, MO25, p70 S6 kinase2, ERK1/2
55	TTP metabolism	68	0.000641619	0.0148577	10	Thymidylate kinase, NDPK C, POLE4, POLD reg (p50), POLD cat (p125), NT5M, DNA polymerase lambda, NDPK 8, POLD reg (p12), NDPK D (mitochondrial)
56	Cytoskeleton remodeling_FAK signaling	57	0.000700093	0.0148577	9	p130CAS, CRK, PI3K reg class IA, PTEN, C3G, MKK7 (MAP2K7), H-Ras, ERK1/2, MEK2(MAP2K2)
57	Immune response_Role of PKR in stress-induced antiviral cell response	57	0.000700093	0.0148577	9	NFKBIB, I-kB, IRF3, NF-kB, TAB2, JAK1, TRAF2, TARBP2, ERK1/2
58	Signal transduction_Angiotensin II signaling via Beta-arrestin	57	0.000700093	0.0148577	9	BAD, Casein kinase II, beta chain (Phosvitin), Cytohesin2, p70 S6 kinases, DGK, GRK6, MRLC, ERK1/2, 14-3-3
59	Role of GIP in pathogenesis of type 2 diabetes	46	0.000712142	0.0148577	8	BAD, AMPK alpha subunit, MEK1/2, Bax, PKA-reg (cAMP-dependent), AMPK alpha 1 subunit, MKK7 (MAP2K7), ERK1/2
60	Apoptosis and survival_IL-17-induced CIKS-independent signaling pathways	46	0.000712142	0.0148577	8	PI3K reg class IA (p85), AP-1, IL-17RC, NF-kB, PI3K reg class IA, JAK1, ERK1/2, MEK2(MAP2K2)
61	Signal transduction_PTEN pathway	46	0.000712142	0.0148577	8	BAD, p130CAS, PI3K reg class IA, c-Cbl, PTEN, H-Ras, ERK1/2, MEK2(MAP2K2)
62	dATP/dITP metabolism	94	0.000715754	0.0148577	12	ITPA, KGUA, 8ODP, NDPK C, POLE4, POLD reg (p50), POLD cat (p125), DGUOK, DNA polymerase lambda, AK1, POLD reg (p12), NDPK D (mitochondrial)
63	Development_EPO-induced Jak-STAT pathway	36	0.000764235	0.0151319	7	ERK2 (MAPK1), APS, c-Cbl, SHP-2, H-Ras, ERK1/2, MEK2(MAP2K2)
64	HBV signaling via protein kinases leading to HCC	36	0.000764235	0.0151319	7	AP-1, Pin1, ERK2 (MAPK1), JAK1, H-Ras, ERK1/2, MEK2(MAP2K2)
65	G-protein signaling_G-Protein alpha-s signaling cascades	36	0.000764235	0.0151319	7	G-protein beta/gamma, PKA-reg (cAMP-dependent), PDZ-GEF1, H-Ras, AK1, ERK1/2, MEK2(MAP2K2)
66	Immune response_IL-1 signaling pathway	82	0.000776323	0.0151383	11	I-kB, MEK1/2, PI3K reg class IA (p85), AP-1, NF-kB2 (p100), NF-kB, ECSIT, NF-kB2 (p52), HSP27, MEK4/7, ERK1/2
67	Cytoskeleton remodeling_Regulation of actin cytoskeleton organization by the kinase effectors of Rho GTPases	58	0.000797528	0.0151918	9	RhoA-related, DMPK, PAK, Rac1-related, RhoC, Vinculin, Rac3, MRLC, PRK1
68	Mechanisms of drug resistance in SCLC	70	0.00081033	0.0151918	10	BAD, HSF1, ITGB1, Bax, PI3K reg class IA, HSP70, p70 S6 kinase2, alpha-V/beta-1 integrin, HSPA1A, ERK1/2
69	Canonical Leptin pathways in breast cancer	47	0.000826282	0.0151918	8	I-kB, MEK1/2, NF-kB, PI3K reg class IA, SHP-2, Axin, H-Ras, ERK1/2
70	Development_WNT5A signaling	47	0.000826282	0.0151918	8	G-protein beta/gamma, MLK3(MAP3K11), PI3K reg class IA (p85), FZD2, MKK7 (MAP2K7), Dsh, Axin, MLK2(MAP3K10)
71	G-protein signaling_G-Protein alpha-i signaling cascades	27	0.00086902	0.0155337	6	G-protein beta/gamma, PKA-reg (cAMP-dependent), RGS14, H-Ras, ERK1/2, MEK2(MAP2K2)
72	HCV-dependent regulation of membrane receptors signaling in HCC	27	0.00086902	0.0155337	6	I-kB, TRADD, ERK2 (MAPK1), TRAF2, H-Ras, ERK1/2
73	Immune response_Oncostatin M signaling via MAPK	37	0.000907934	0.016007	7	AP-1, ERK2 (MAPK1), JAK1, SHP-2, H-Ras, ERK1/2, MEK2(MAP2K2)
74	IGF family signaling in colorectal cancer	60	0.00102553	0.0173666	9	GIPC, I-kB, MEK1/2, NF-kB, ERK2 (MAPK1), IGF-2 receptor, PTEN, H-Ras, ERK1/2
75	Signal transduction_MIF signaling pathway	60	0.00102553	0.0173666	9	BAD, MIF, MEK1/2, G-protein beta/gamma, AP-1, NF-kB, PI3K reg class IA, NRF2, ERK1/2
76	Oxidative stress_ROS-mediated MAPK activation via canonical pathways	60	0.00102553	0.0173666	9	p130CAS, MEK1/2, MLK3(MAP3K11), CRK, ERK2 (MAPK1), TRAF2, SHP-2, H-Ras, ERK1/2
77	Activation of TNF-alpha-dependent pro-tumoral effect in colorectal cancer	49	0.00109852	0.0183609	8	I-kB, MEK1/2, TRADD, NF-kB, TRAF2, Axin, H-Ras, ERK1/2
78	Development_c-Kit ligand signaling pathway during hemopoiesis	61	0.00115787	0.0191048	9	BAD, MEK1/2, DOK1, PI3K reg class IA (p85), APS, c-Cbl, SHP-2, H-Ras, ERK1/2
79	dCTP/dUTP metabolism	74	0.00125757	0.0195095	10	dUTPase (DUT), NDPK C, POLE4, POLD reg (p50), POLD cat (p125), NT5M, DNA polymerase lambda, AK1, POLD reg (p12), NDPK D (mitochondrial)
80	Development_ERBB-family signaling	39	0.00125869	0.0195095	7	I-kB, NF-kB, PI3K reg class IA, c-Cbl, H-Ras, ERK1/2, MEK2(MAP2K2)
81	Cell adhesion_PLAU signaling	39	0.00125869	0.0195095	7	Casein kinase II, beta chain (Phosvitin), p130CAS, PI3K reg class IA, JAK1, H-Ras, ERK1/2, MEK2(MAP2K2)
82	Translation _Regulation of EIF2 activity	39	0.00125869	0.0195095	7	Casein kinase II, beta chain (Phosvitin), Casein kinase I, PI3K reg class IA, c-Cbl, H-Ras, ERK1/2, MEK2(MAP2K2)
83	Development_IGF-1 receptor signaling	50	0.00125917	0.0195095	8	BAD, I-kB, NF-kB, PI3K reg class IA, p70 S6 kinase2, H-Ras, ERK1/2, MEK2(MAP2K2)
84	Dual role of p53 in transcription deregulation in Huntington's Disease	12	0.00130084	0.0195095	4	Bax, PUMA, HSPA1A, MAP1LC3A
85	Signal transduction_Adenosine A1 receptor signaling pathway	62	0.00130367	0.0195095	9	BAD, I-kB, MEK1/2, G-protein beta/gamma, PI3K reg class IA (p85), PKA-reg (cAMP-dependent), NF-kB, H-Ras, ERK1/2
86	Regulation of CFTR activity (normal and CF)	62	0.00130367	0.0195095	9	LPAR2, Casein kinase II, beta chain (Phosvitin), PP2A regulatory, PKA-reg (cAMP-dependent), PP2C, AMPK alpha 1 subunit, COMMD1 (MURR1), PP2A structural, E3KARP (NHERF2)
87	Inflammatory factors-induced expression of mucins in normal and asthmatic epithelium	51	0.00143798	0.0205607	8	I-kB, PGES2, JAK1, SHP-2, H-Ras, SF4, ERK1/2, MEK2(MAP2K2)
88	Epithelial cell anoikis in COPD	51	0.00143798	0.0205607	8	BAD, MEK1/2, Bax, PI3K reg class IA, Vinculin, MKK7 (MAP2K7), H-Ras, ERK1/2
89	Some pathways of EMT in cancer cells	51	0.00143798	0.0205607	8	I-kB, TRADD, PI3K reg class IA, JAK1, TRAF2, Axin, H-Ras, TAB1
90	Neuroprotective action of lithium	63	0.00146391	0.0205607	9	HSF1, Bax, CDK5, FRAT1, HSP70, MKK7 (MAP2K7), Dsh, Axin, Frizzled
91	Apoptosis and survival_Ceramides signaling pathway	40	0.00146976	0.0205607	7	BAD, PI3K reg class IA (p85), Bax, TRADD, Neutral sphingomyelinase, H-Ras, ERK1/2
92	Th2-cytokines-induced mucous metaplasia in asthma	40	0.00146976	0.0205607	7	MEK1/2, IL13RA1, PI3K reg class IA, JAK1, SHP-2, H-Ras, ERK1/2
93	Immune response_IL-5 signaling via PI3K, MAPK and NF-kB	76	0.00154694	0.0214077	10	MEK1/2, PI3K reg class IA (p85), Bax, Unc-119, AP-1, Pin1, NF-kB, SHP-2, H-Ras, ERK1/2
94	Signal transduction_Activation of PKC via G-Protein coupled receptor	52	0.00163637	0.0221685	8	I-kB, G-protein beta/gamma, NF-AT3(NFATC4), NF-AT4(NFATC3), NF-kB, MELC, ERK1/2, MEK2(MAP2K2)
95	Immune response_Lysophosphatidic acid signaling via NF-kB	52	0.00163637	0.0221685	8	LPAR2, PKD, Bax, NF-kB, MKK7 (MAP2K7), TRIP6, ERK1/2, PRKD2
96	Apoptosis and survival_Phosphorylation in TNF-alpha-induced NF-kB signaling	41	0.00170744	0.0228904	7	PI3K reg class IA (p85), PKA-reg (cAMP-dependent), TRADD, Pin1, TAB2, TRAF2, TAB1
97	Role of inhibition of WNT signaling in the progression of lung cancer	31	0.00186635	0.0247628	6	Keratin 8, MKK7 (MAP2K7), Keratin 18, Dsh, Axin, Frizzled
98	FAK1 signaling in melanoma	42	0.00197393	0.025923	7	p130CAS, MEK1/2, ITGB1, CRK, NF-kB, RhoC, ERK1/2
99	Development_FGFR signaling pathway	54	0.0020978	0.0267314	8	MLK3(MAP3K11), CRK, PI3K reg class IA, c-Cbl, SHP-2, H-Ras, ERK1/2, MEK2(MAP2K2)
100	GTP metabolism	54	0.0020978	0.0267314	8	ITPA, KGUA, GUCY1B1, NDPK C, Guanylate cyclase beta, NDPK 8, Guanylate cyclase 2D (RETGC1), NDPK D (mitochondrial)
101	Immune response_HSP60 and HSP70/ TLR signaling pathway	54	0.0020978	0.0267314	8	I-kB, MEK1/2, AP-1, NF-kB, TAB2, HSP70, ERK1/2, TAB1
102	LRRK2 and immune function in Parkinson's disease	22	0.00212689	0.0268363	5	I-kB, IQGAP1, PR65-alpha, NF-kB, JAK1
103	EML4/ALK fusion protein in nonsmoking-related lung cancer	32	0.00221443	0.0270689	6	I-kB, PI3K reg class IA (p85), NF-kB, H-Ras, ERK1/2, MEK2(MAP2K2)
104	The role of KEAP1/NRF2 pathway in skin sensitization	32	0.00221443	0.0270689	6	NF-kB, ERK2 (MAPK1), KEAP1, HSP70, NRF2, ERK1/2
105	Immune response_BAFF-induced non-canonical NF-kB signaling	32	0.00221443	0.0270689	6	NF-kB2 (p100), NF-kB2 (p52), TRAF2, E2I, UBC12, NEDD8
106	Effect of H. pylori infection on gastric epithelial cells motility	43	0.00227151	0.0270689	7	ITGB1, CRK, Csk, Vinculin, SHP-2, ZO-1, ERK1/2
107	FGF signaling in Prostate Cancer	43	0.00227151	0.0270689	7	ERK2 (MAPK1), PI3K reg class IA, c-Cbl, PTEN, FRS2beta, H-Ras, MEK2(MAP2K2)
108	Apoptosis and survival_TNFR1 signaling pathway	43	0.00227151	0.0270689	7	I-kB, HtrA2, Bax, TRADD, NF-kB, MKK7 (MAP2K7), TRAF2
109	Aberrant B-Raf signaling in melanoma progression	55	0.00236394	0.0279118	8	BAD, AMPK alpha subunit, MEK1/2, ITGB1, ERK2 (MAPK1), LKB1, ERK1/2, Kinase MYT1
110	Immune response_IFN-alpha/beta signaling via PI3K and NF-kB pathways	94	0.002403	0.0281151	11	I-kB, MEK1/2, p70 S6 kinases, PI3K reg class IA (p85), NF-kB2 (p100), NF-kB, JAK1, IFNAR1, NF-kB2 (p52), TRAF2, ERK1/2
111	CHDI_DEGs from Replication data_Causal network	81	0.00251141	0.0290939	10	I-kB, CtBP, CDK5, PTEN, TRAF2, Dsh, Axin, H-Ras, Frizzled, ERK1/2
112	Role of TLR signaling in skin sensitization	44	0.00260253	0.0290939	7	I-kB, AP-1, IRF3, TAB2, HSP70, HSP27, TAB1
113	The innate immune response to contact allergens	33	0.00260927	0.0290939	6	AP-1, NF-kB, KEAP1, HSP70, NRF2, CARD5
114	Role of alpha-V/ beta-6 integrin in colorectal cancer	23	0.0026223	0.0290939	5	MEK1/2, Bax, ITGAV, ERK2 (MAPK1), ERK1/2
115	Development_EGFR signaling via PIP3	23	0.0026223	0.0290939	5	PI3K reg class IA, c-Cbl, PTEN, MKK7 (MAP2K7), MLK2(MAP3K10)
116	Stem cells_Aberrant Wnt signaling in medulloblastoma stem cells	23	0.0026223	0.0290939	5	Axin1, FRAT1, Dsh, Axin, Frizzled
117	Immune response_TLR2 and TLR4 signaling pathways	69	0.00278807	0.0306688	9	I-kB, MEK1/2, PI3K reg class IA (p85), AP-1, NF-kB, TAB2, H-Ras, ERK1/2, TAB1
118	Mechanisms of resistance to EGFR inhibitors in lung cancer	45	0.00296938	0.0323864	7	PI3K reg class IA (p85), ERK2 (MAPK1), c-Cbl, PTEN, H-Ras, MEK2(MAP2K2), Claudin-4
119	Apoptosis and survival_Role of CDK5 in neuronal death and survival	34	0.00305465	0.0330316	6	BAD, PI3K reg class IA (p85), Bax, CDK5, H-Ras, ERK1/2
120	Stellate cells activation and liver fibrosis	70	0.00307987	0.0330316	9	I-kB, PI3K reg class IA (p85), TRADD, ERK2 (MAPK1), TRAF2, Dsh, H-Ras, Frizzled, MEK2(MAP2K2)
121	CFTR folding and maturation (normal and CF)	24	0.00319624	0.0337177	5	MA1B1, ERp29, HSP70, FKBP8, HSPBP1
122	Development_Dopamine D2 receptor transactivation of EGFR	24	0.00319624	0.0337177	5	G-protein beta/gamma, ERK2 (MAPK1), PI3K reg class IA, H-Ras, MEK2(MAP2K2)
123	Immune response_IL-15 signaling	58	0.00332355	0.0344952	8	I-kB, MEK1/2, PI3K reg class IA (p85), p70 S6 kinase2, TRAF2, Rac3, H-Ras, ERK1/2
124	Immune response_TLR5, TLR7, TLR8 and TLR9 signaling pathways	58	0.00332355	0.0344952	8	I-kB, MEK1/2, PI3K reg class IA (p85), AP-1, NF-kB, TAB2, ERK1/2, TAB1
125	Immune response_Inhibitory action of Lipoxins on pro-inflammatory TNF-alpha signaling	46	0.00337453	0.0346798	7	I-kB, PI3K reg class IA (p85), TRADD, JAK1, TRAF2, SHP-2, 14-3-3
126	Stem cells_Stimulation of differentiation of mouse embryonic fibroblasts into adipocytes by extracellular factors	71	0.00339522	0.0346798	9	PI3K reg class IA (p85), PKA-reg (cAMP-dependent), HIVEP2, ERK2 (MAPK1), SHP-2, H-Ras, ERK1/2, MEK2(MAP2K2), TAB1
127	Development_Angiopoietin - Tie2 signaling	35	0.00355442	0.0357385	6	I-kB, CRK, NF-kB, ABIN-2, PI3K reg class IA, SHP-2
128	IL-6 signaling pathway in lung cancer	35	0.00355442	0.0357385	6	I-kB, NF-kB, PI3K reg class IA, JAK1, SHP-2, ERK1/2
129	Development_PIP3 signaling in cardiac myocytes	47	0.00382047	0.037029	7	BAD, G-protein beta/gamma, PI3K reg class IA, PTEN, PARD6, H-Ras, 14-3-3
130	Canonical Notch signaling pathway in colorectal cancer	47	0.00382047	0.037029	7	NOTCH2 (2ICD), AES (GRG), HES4, Radical fringe, NOTCH2, NOX1, HES6
131	Development_HGF signaling pathway	47	0.00382047	0.037029	7	CRK, PI3K reg class IA, C3G, MKK7 (MAP2K7), H-Ras, ERK1/2, MEK2(MAP2K2)
132	Stem cells_TNF-alpha, IL-1 alpha and WNT5A-dependent regulation of osteogenesis and adipogenesis in mesenchymal stem cells	47	0.00382047	0.037029	7	G-protein beta/gamma, FZD2, TRADD, TAB2, TRAF2, TAB1, 14-3-3
133	Apoptosis and survival_Apoptotic Activin A signaling	25	0.00385539	0.037029	5	SIVA1, DOK1, ERK2 (MAPK1), H-Ras, MEK2(MAP2K2)
134	Transcription_Transcription regulation of aminoacid metabolism	25	0.00385539	0.037029	5	AP-1, HMBS, KEAP1, NRF2, ERK1/2
135	CHDI_Correlations from Discovery data_Causal network	73	0.00410174	0.0375577	9	G-protein beta/gamma, PI3K reg class IA (p85), CDK5, PTEN, Dsh, Axin, H-Ras, Frizzled, ERK1/2
136	Cytoskeleton remodeling_Keratin filaments	36	0.00411245	0.0375577	6	Tubulin beta, 14-3-3 gamma, Keratin 8, Keratin 18, Keratin 19, Keratin 8/18
137	IGF-1 signaling in pancreatic cancer	36	0.00411245	0.0375577	6	AMPK alpha 1 subunit, PI3K reg class IA, JAK1, H-Ras, ERK1/2, MEK2(MAP2K2)
138	Development_SSTR2 in regulation of cell proliferation	36	0.00411245	0.0375577	6	G-protein beta/gamma, PI3K reg class IA (p85), SHP-2, H-Ras, ERK1/2, MEK2(MAP2K2)
139	DNA damage_Nucleotide excision repair	36	0.00411245	0.0375577	6	XAB2, ERCC-1, POLD reg (p50), POLD cat (p125), RPA3, POLD reg (p12)
140	EGFR signaling pathway in colorectal cancer	60	0.00411471	0.0375577	8	BAD, I-kB, MEK1/2, PI3K reg class IA (p85), NF-kB, PTEN, H-Ras, ERK1/2
141	Immune response_TREM1 signaling pathway	60	0.00411471	0.0375577	8	BAD, I-kB, Bax, PI3K reg class IA, c-Cbl, H-Ras, ERK1/2, MEK2(MAP2K2)
142	Signal transduction_Adenosine A3 receptor signaling pathway	48	0.00430975	0.0385184	7	BAD, MEK1/2, G-protein beta/gamma, Rho GTPase, PI3K reg class IA (p85), H-Ras, ERK1/2
143	GLP-1 in beta cell apoptosis in type 2 diabetes	48	0.00430975	0.0385184	7	BAD, I-kB, Bax, PKA-reg (cAMP-dependent), NF-kB, MKK7 (MAP2K7), ERK1/2
144	Cell adhesion_Integrin-mediated cell adhesion and migration	48	0.00430975	0.0385184	7	p130CAS, CRK, ERK2 (MAPK1), MELC, Vinculin, MRLC, ERK1/2
145	Immune response_IL-6 signaling pathway via MEK/ERK and PI3K/AKT cascades	74	0.00449555	0.0399019	9	BAD, MEK1/2, PI3K reg class IA (p85), Bax, PI3K reg class IA, JAK1, SHP-2, H-Ras, ERK1/2
146	Immune response_IL-3 signaling via ERK and PI3K	102	0.00455157	0.0400568	11	BAD, MEK1/2, ITGB1, p70 S6 kinases, PI3K reg class IA (p85), c-Cbl, C3G, PUMA, SHP-2, H-Ras, ERK1/2
147	Development_S1P2 and S1P3 receptors in cell proliferation and differentiation	26	0.00460638	0.0400568	5	G-protein beta/gamma, H-Ras, ERK1/2, MEK2(MAP2K2), ARHGEF1 (p115RhoGEF)
148	Signal transduction_HTR2A-dependent arachidonic acid production	26	0.00460638	0.0400568	5	RhoA-related, G-protein beta/gamma, DGL-beta, ERK1/2, FAAH
149	Development_G-CSF signaling	49	0.00484496	0.0418488	7	PI3K reg class IA (p85), JAK1, c-Cbl, SHP-2, H-Ras, ERK1/2, MEK2(MAP2K2)
150	Development_Alpha-2 adrenergic receptor activation of ERK	62	0.0050436	0.0432741	8	Alpha-2C-1 adrenergic receptor, G-protein beta/gamma, ERK2 (MAPK1), PI3K reg class IA, DGL-beta, H-Ras, ERK1/2, MEK2(MAP2K2)
151	Development_Thromboxane A2 signaling pathway	50	0.00542869	0.0455947	7	MEK1/2, PI3K reg class IA (p85), PKA-reg (cAMP-dependent), PI3K reg class IA, H-Ras, ERK1/2, ARHGEF1 (p115RhoGEF)
152	Neurophysiological process_Corticoliberin signaling via CRHR1	50	0.00542869	0.0455947	7	MIF, G-protein beta/gamma, PKA-reg (cAMP-dependent), Pitx1, ERK2 (MAPK1), JunD, GRK6
153	Immune response_C5a signaling	50	0.00542869	0.0455947	7	BAD, I-kB, MEK1/2, G-protein beta/gamma, AP-1, NF-kB, ERK1/2
154	DeltaF508-CFTR traffic / Sorting endosome formation in CF	27	0.00545578	0.0455947	5	Hrs, RABGEF1, CHMP4B, c-Cbl, COMMD1 (MURR1)
155	Role of activation of WNT signaling in the progression of lung cancer	77	0.00585551	0.0486196	9	FZD2, ARD1, LKB1, MKK7 (MAP2K7), Dsh, Axin, DVL-1, CD147, Frizzled
156	Immune response_BAFF-induced signaling	51	0.00606358	0.0499863	7	BAD, MEK1/2, PI3K reg class IA (p85), ERK2 (MAPK1), MKK7 (MAP2K7), TRAF2, ERK1/2
157	Regulation of degradation of deltaF508-CFTR in CF	39	0.00617547	0.0499863	6	RNF5, CHIP, HSP70, E2I, HSP27, HSPBP1
158	Immune response_TSLP signalling	39	0.00617547	0.0499863	6	MEK1/2, NF-kB, PI3K reg class IA, JAK1, H-Ras, ERK1/2
159	Apoptosis and survival_Ubiquitination and phosphorylation in TNF-alpha-induced NF-kB signaling	39	0.00617547	0.0499863	6	Sharpin, TRADD, TAB2, TRAF2, RBCK1, TAB1

[truncated: 2 more sheets: Table S6 black, Table S6 green]
